# Supplementary material for: Metabolomic Profiles and Pathways in Osteoarthritic Human Cartilage: A Comparative Analysis with Healthy Cartilage
Source: Metabolites. 2024 Mar 25;14(4):183. doi: 10.3390/metabo14040183 (PMC11051929; doi:10.3390/metabo14040183)
Supplement: Supplementary file 1 [file metabolites-14-00183-s001.zip]

Archive with 3 entries (3 files):
- HealthyvsDiseased_MDPI_Tables.xlsx
- HealthyvsDiseased_MDPI_Tables_vRev.pdf
- HealthyvsDiseased_SuppFiguresTables.pdf
