# Supplementary material for: Metabolomic Profiles and Pathways in Osteoarthritic Human Cartilage: A Comparative Analysis with Healthy Cartilage
Source: Metabolites. 2024 Mar 25;14(4):183. doi: 10.3390/metabo14040183 (PMC11051929; doi:10.3390/metabo14040183)
Supplement: Supplementary file 1 [file metabolites-14-00183-s001.zip › HealthyvsDiseased_MDPI_Tables.xlsx]

## Sheet: Table 1
Group	Regulation	Pathway
Osteoarthritis	FC > 2, p < 0.05	Carnitine shuttle
Osteoarthritis	FC > 2, p < 0.05	De novo fatty acid biosynthesis
Osteoarthritis	FC > 2, p < 0.05	Fatty acid activation
Osteoarthritis	FC > 2, p < 0.05	Fatty Acid Metabolism
Osteoarthritis	FC > 2, p < 0.05	Fatty acid oxidation
Osteoarthritis	FC > 2, p < 0.05	Fatty acid oxidation, peroxisome
Osteoarthritis	FC > 2, p < 0.05	Glycosphingolipid biosynthesis - ganglioseries
Osteoarthritis	FC > 2, p < 0.05	Glycosphingolipid biosynthesis - globoseries
Osteoarthritis	FC > 2, p < 0.05	Leukotriene metabolism
Osteoarthritis	FC > 2, p < 0.05	N-Glycan Degradation
Osteoarthritis	FC > 2, p < 0.05	Omega-3 fatty acid metabolism
Osteoarthritis	FC > 2, p < 0.05	Omega-6 fatty acid metabolism
Osteoarthritis	FC > 2, p < 0.05	Phosphatidylinositol phosphate metabolism
Osteoarthritis	FC > 2, p < 0.05	Phytanic acid peroxisomal oxidation
Osteoarthritis	FC > 2, p < 0.05	Polyunsaturated fatty acid biosynthesis
Osteoarthritis	FC > 2, p < 0.05	R Group Synthesis
Osteoarthritis	FC > 2, p < 0.05	Saturated fatty acids beta-oxidation
Healthy	FC < -2, p < 0.05	Aspartate and asparagine metabolism
Healthy	FC < -2, p < 0.05	Glycerophospholipid metabolism
Healthy	FC < -2, p < 0.05	Glycine, serine, alanine and threonine metabolism
Healthy	FC < -2, p < 0.05	Histidine metabolism
Healthy	FC < -2, p < 0.05	Methionine and cysteine metabolism
Healthy	FC < -2, p < 0.05	Purine metabolism
Healthy	FC < -2, p < 0.05	Squalene and cholesterol biosynthesis
Healthy	FC < -2, p < 0.05	Tryptophan metabolism
Healthy	FC < -2, p < 0.05	Urea cycle/amino group metabolism
Healthy	FC < -2, p < 0.05	Vitamin E metabolism
Healthy	FC < -2, p < 0.05	Vitamin K metabolism

## Sheet: Table 2
Cluster	Pathway
1	Fatty acid activation
1	Saturated fatty acids beta-oxidation
1	De novo fatty acid biosynthesis
1	Fatty Acid Metabolism
1	Omega-6 fatty acid metabolism
1	Carnitine shuttle
1	R Group Synthesis
1	Fatty acid oxidation
1	Fatty acid oxidation, peroxisome
1	Leukotriene metabolism
2	Fatty acid oxidation
2	Polyunsaturated fatty acid biosynthesis
2	De novo fatty acid biosynthesis
2	Phytanic acid peroxisomal oxidation
2	R Group Synthesis
2	Selenoamino acid metabolism
3	Phytanic acid peroxisomal oxidation
3	Omega-6 fatty acid metabolism
4	Glycosphingolipid biosynthesis - globoseries
4	Lysine metabolism
4	Tyrosine metabolism
4	Polyunsaturated fatty acid biosynthesis
4	Glycosphingolipid biosynthesis - ganglioseries
4	Keratan sulfate degradation
4	N-Glycan Degradation
4	Linoleate metabolism
4	Vitamin A (retinol) metabolism
4	Butanoate metabolism
4	Trihydroxycoprostanoyl-CoA beta-oxidation
4	Glycerophospholipid metabolism
4	Omega-3 fatty acid metabolism
4	Starch and Sucrose Metabolism
5	Purine metabolism
5	Leukotriene metabolism
5	Urea cycle/amino group metabolism
5	Methionine and cysteine metabolism
5	Tryptophan metabolism
5	Aminosugars metabolism
5	Aspartate and asparagine metabolism

## Sheet: Table S1
Anonymous Participant Label	Reported Sex	Age (years)	Endotype Group
AC01	M	48	G2
AC02	F	69	G2
AC03	M	71	G4
AC04	M	67	G4
AC05	F	68	G3
AC06	M	65	G3
AC07	M	66	G1
AC08	M	79	G4
AC09	M	No age record	G1
AC10	F	60	G2
AC11	F	64	G2
AC12	F	83	G4
AC13	F	67	G2
AC14	F	68	G4
AC15	F	65	G1
AC16	M	53	G2
AC17	M	80	G1
AC18	M	78	G2
AC19	F	65	G2
AC21	F	85	G2
AC22	M	75	G1
AC23	M	71	G2
AC24	M	49	G2
AC25	M	74	G2
AC26	F	66	G2
AC27	F	83	G2
AC28	F	No age recordNot graded	G3
AC29	M	No age record	G3
AC30	M	89	G2
AC31	F	60	G4
AC32	F	66	G1
AC33	F	66	G1
AC34	F	74	G4
AC35	F	39	G4
AC36	F	81	G4

## Sheet: Table S2
Group	Pathway	Pathway total	Hits.total	Hits.sig	Expected	P(Fisher)	P(EASE)	P(Gamma)	Emp.Hits	Empirical	AdjP.Fisher	AdjP.EASE	AdjP.Gamma	Pathway Number	cpd.hits
Osteoarthritis	Carnitine shuttle	72	15	8	3.9107	0.2322	0.41088	0.019653	0	0	1	1	1	P9	C05272;dcsptn1coa;C00412;tetpent3coa;clpndcoa;tetpent6coa;arachcoa;tettet6coa
	De novo fatty acid biosynthesis	106	25	18	5.7574	0.0012088	0.0041711	0.0079008	0	0	0.0809896	0.279464	0.541471	P3	clpndcoa;C03595;C00412;C02050;C02249;CE2242;CE2243;CE2246;C00249;CE5158;C02041;CE2254;CE5148;CE5155;CE5154;CE5151;CE5150;C00510
	Fatty acid activation	74	18	12	4.0193	0.022225	0.060821	0.0089026	0	0	1	1	0.569766	P6	tethex3coa;C05272;tettet6coa;C00412;tetpent3coa;clpndcoa;phytcoa;tetpent6coa;pristcoa;dcsptn1coa;C00249;arachcoa
	Fatty Acid Metabolism	63	7	4	3.4219	0.30712	0.59653	0.031845	3	0.03	1	1	1	P12	C05259;C05272;3ohxccoa;C00249
	Fatty acid oxidation	35	5	3	1.901	0.33326	0.67644	0.040193	0	0	1	1	1	P16	dcsptn1coa;C00412;arachcoa
	Fatty acid oxidation, peroxisome	28	9	9	1.5208	0.00028358	0.0039632	0.0078974	0	0	0.0192834	0.269498	0.541471	P2	phytcoa;tettet6coa;tethex3coa;dcsptn1coa;C00412;clpndcoa;tetpent6coa;tetpent3coa;arachcoa
	Glycosphingolipid biosynthesis - ganglioseries	62	7	4	3.3675	0.30712	0.59653	0.031845	0	0	1	1	1	P11	C00124;C00401;C01582;C00015;C06136
	Glycosphingolipid biosynthesis - globoseries	16	4	3	0.86904	0.18921	0.5374	0.027109	0	0	1	1	1	P10	C00015;C00984;C03272
	Leukotriene metabolism	92	23	10	4.997	0.48131	0.64248	0.036316	0	0	1	1	1	P14	CE5346;CE5344;CE5969;CE5966;CE5971;CE5329;CE6192;CE6228;CE5337;CE6182
	N-Glycan Degradation	16	5	3	0.86904	0.33326	0.67644	0.040193	0	0	1	1	1	P17	C00159;C00124;n2m2mn
	Omega-3 fatty acid metabolism	39	14	10	2.1183	0.019206	0.061636	0.008918	0	0	1	1	0.569766	P7	CE4822;CE4823;CE4824;CE4825;CE4826;CE4853;CE4852;CE4855;CE4816;CE4848
	Omega-6 fatty acid metabolism	55	16	14	2.9873	0.0001294	0.00092257	0.0078474	0	0	0.0089286	0.0636573	0.541471	P1	CE4829;CE4820;C02249;CE4835;CE4837;CE4836;CE4830;C02050;CE4831;CE4844;CE4843;CE4840;CE4847;CE4838
	Phosphatidylinositol phosphate metabolism	59	7	4	3.2046	0.30712	0.59653	0.031845	3	0.03	1	1	1	P13	C00124;C00015;C00137;C00249
	Phytanic acid peroxisomal oxidation	34	7	7	1.8467	0.0017884	0.019837	0.0081645	0	0	0.118034	1	0.541471	P4	C07297;CE5122;CE5126;CE5125;C02060;CE2038;CE5934
	Polyunsaturated fatty acid biosynthesis	21	9	8	1.1406	0.0041531	0.026373	0.0082774	0	0	0.269952	1	0.541471	P5	C16218;C16217;C00412;C16374;C16173;C16387;C16172;C16168
	R Group Synthesis	7	2	2	0.38021	0.16712	0.649	0.037019	0	0	1	1	1	P15	C00412;C05272
	Saturated fatty acids beta-oxidation	36	4	4	1.9553	0.027522	0.18624	0.011681	0	0	1	1	0.724222	P8	C05259;C05258;C05272;C00249
Healthy	Aspartate and asparagine metabolism	114	5	4	9.6488	0.40489	0.74329	0.047307	6	0.06	1	1	1	P11	C05522;C00019;CE2011;C00065;C00170;C00440
	Glycerophospholipid metabolism	156	16	11	13.204	0.44832	0.64575	0.033474	31	0.31	1	1	1	P5	C04677;C05512;C00603;C04823;C00242
	Glycine, serine, alanine and threonine metabolism	88	5	4	7.4482	0.40489	0.74329	0.047307	23	0.23	1	1	1	P9	C05127;C00439;C00986;C00019
	Histidine metabolism	33	4	4	2.7931	0.16446	0.53741	0.023704	0	0	1	1	1	P4	C04230;C00019;C04756;C01233;C00422;C04598;C00319;C06427;C00165;C00065;C00187
	Methionine and cysteine metabolism	94	6	6	7.956	0.066117	0.29102	0.011772	0	0	1	1	0.859356	P2	CE1714;CE2315;C03428;C01189;C15808;C03845;C15780;C15781;C01724;C01054;C15777;C00187
	Purine metabolism	80	5	5	6.7711	0.10435	0.40016	0.015877	32	0.32	1	1	1	P3	C01628;C05849;C05850
	Squalene and cholesterol biosynthesis	55	13	9	4.6551	0.46307	0.67927	0.037523	1	0.01	1	1	1	P6	CE5843;CE6219;CE5021;CE7145;C14153;CE1925;CE5846;CE7101;CE5655
	Tryptophan metabolism	94	5	4	7.956	0.40489	0.74329	0.047307	8	0.08	1	1	1	P10	C00019;CE2020;C00065;C02305
	Urea cycle/amino group metabolism	85	8	8	7.1943	0.026424	0.14627	0.0080671	14	0.14	1	1	0.596965	P1	C04441;C00437;C00019;C00170;C00242;C05200;C00788;pcreat
	Vitamin E metabolism	54	10	7	4.5705	0.48103	0.7214	0.043601	1	0.01	1	1	1	P8	C00019;C05642;CE5860;CE2947
	Vitamin K metabolism	3	3	3	0.25392	0.25881	0.699	0.040215	7	0.07	1	1	1	P7	C00437;C01035;C01239;C03740;C00986

## Sheet: Table S3
Highest In	m/z	Progenesis m/z	Mass Error (ppm)	Compound ID	Description	Accepted?	Adducts	Formula	Score (out of 100)	Score (out of 60)	Fragmentation Score	Isotope Similarity	Theoretical Isotope Distribution	Link	Description.1	Neutral mass (Da)	Charge	Retention time (min)
Healthy	119.06	119.06	-6.83027	CSID5593	Benzimidazole		M+H	C7H6N2	72.6667	43.6	27.8	98.0311	100 - 8.37 - 0.308	http://nonlinear.com/redirect/outbound?p=chemspider&param=5593	Benzimidazole		1	0.734033
	119.06	119.06	-6.80657	HMDB40040	5H-Cyclopentapyrazine		M+H	C7H6N2	73.6667	44.2	30.7	98.0311	100 - 8.37 - 0.308	http://nonlinear.com/redirect/outbound?p=hmdb&param=HMDB40040	5H-Cyclopentapyrazine		1	0.734033
Healthy	130.025	130.024	-8.71191	HMDB41861, HMDB0041861_c_ms_102279	cyanuric acid		M+H	C3H3N3O3	71.5	42.9	28.9	95.0686	100 - 4.49 - 0.698	http://nonlinear.com/redirect/outbound?p=hmdb&param=HMDB41861	cyanuric acid		1	0.734033
Healthy	164.015	164.014	0.458091	HMDB37168	2-Propanoylthiazole	*	M+Na	C6H7NOS	70.3333	42.2	23.4	88.419	100 - 7.77 - 4.99 - 0.336	http://nonlinear.com/redirect/outbound?p=hmdb&param=HMDB37168	2-Propanoylthiazole		1	0.734033
Healthy	170.031	170.03	9.43204	CSID6025	Methylnitronitrosoguanidine	*	M+Na	C2H5N5O3	67.1667	40.3	15.2	96.4061	100 - 4.16 - 0.688	http://nonlinear.com/redirect/outbound?p=chemspider&param=6025	Methylnitronitrosoguanidine		1	4.13172
Healthy	210.064	210.063	-6.32897	HMDB15496,CSID3570	Amrinone		M+Na	C10H9N3O	69.1667	41.5	19	95.5627	100 - 12.1 - 0.871	http://nonlinear.com/redirect/outbound?p=hmdb&param=HMDB15496	Amrinone		1	0.734033
Healthy	252.085	252.084	-6.62353	CSID20129465	N-Hydroxy-meIQX	*	M+Na	C11H11N5O	71.5	42.9	35.2	86.9635	100 - 13.9 - 1.1	http://nonlinear.com/redirect/outbound?p=chemspider&param=20129465	N-Hydroxy-meIQX		1	4.166
Healthy	263.103	263.102	-3.33017	HMDB31360	L-cis-Cyclo(aspartylphenylalanyl)	*	M+H, M+Na	C13H14N2O4	70.5	42.3	19.9	95.4819	100 - 15.1 - 1.89 - 0.17	http://nonlinear.com/redirect/outbound?p=hmdb&param=HMDB31360	L-cis-Cyclo(aspartylphenylalanyl)		1	4.166
Healthy	268.082	268.081	0.872769	CSID4450275	(4Z)-4-(2-Amino-5-oxo-1,5-dihydro-4H-imidazol-4-ylidene)-4,5,6,7-tetrahydropyrrolo[2,3-c]azepin-8(1H)-one	*	M+Na	C11H11N5O2	67.1667	40.3	15.5	86.7756	100 - 13.9 - 1.31	http://nonlinear.com/redirect/outbound?p=chemspider&param=4450275	(4Z)-4-(2-Amino-5-oxo-1,5-dihydro-4H-imidazol-4-ylidene)-4,5,6,7-tetrahydropyrrolo[2,3-c]azepin-8(1H)-one		1	4.166
Healthy	273.146	273.147	2.46155	HMDB35798, CSID143579	Piperdial		M+Na	C15H22O3	71.6667	43	22.8	94.9595	100 - 16.6 - 1.91 - 0.164	http://nonlinear.com/redirect/outbound?p=hmdb&param=HMDB35798	Piperdial		1	4.166
	273.146	273.147	2.46155	HMDB31901	Blennin A		M+Na	C15H22O3	71.6667	43	22.8	94.9595	100 - 16.6 - 1.91 - 0.164	http://nonlinear.com/redirect/outbound?p=hmdb&param=HMDB31901	Blennin A		1	4.166
	273.146	273.147	2.46155	HMDB37529	Lactaronecatorin A		M+Na	C15H22O3	71.8333	43.1	23.4	94.9595	100 - 16.6 - 1.91 - 0.164	http://nonlinear.com/redirect/outbound?p=hmdb&param=HMDB37529	Lactaronecatorin A		1	4.166
	273.146	273.147	2.47579	CSID65413	Warburganal		M+Na	C15H22O3	71.8333	43.1	23.4	94.9595	100 - 16.6 - 1.91 - 0.164	http://nonlinear.com/redirect/outbound?p=chemspider&param=65413	Warburganal		1	4.166
	273.146	273.147	2.46155	HMDB39644	Heliannuol A		M+Na	C15H22O3	72	43.2	23.8	94.9595	100 - 16.6 - 1.91 - 0.164	http://nonlinear.com/redirect/outbound?p=hmdb&param=HMDB39644	Heliannuol A		1	4.166
	273.146	273.147	2.46155	HMDB35137	Heliannuol D		M+Na	C15H22O3	72	43.2	23.8	94.9595	100 - 16.6 - 1.91 - 0.164	http://nonlinear.com/redirect/outbound?p=hmdb&param=HMDB35137	Heliannuol D		1	4.166
	273.146	273.147	2.47579	CSID30790779	(1R,3aR,5aS,6R)-6-Hydroxy-1,7,7-trimethyl-1,2,3,3a,5a,6,7,8-octahydrocyclopenta[c]pentalene-4-carboxylic acid		M+Na	C15H22O3	72	43.2	23.8	94.9595	100 - 16.6 - 1.91 - 0.164	http://nonlinear.com/redirect/outbound?p=chemspider&param=30790779	(1R,3aR,5aS,6R)-6-Hydroxy-1,7,7-trimethyl-1,2,3,3a,5a,6,7,8-octahydrocyclopenta[c]pentalene-4-carboxylic acid		1	4.166
	273.146	273.147	2.47579	CSID30790781	(1S,2R,3aR,5aS)-2-Hydroxy-1,7,7-trimethyl-1,2,3,3a,5a,6,7,8-octahydrocyclopenta[c]pentalene-4-carboxylic acid		M+Na	C15H22O3	72	43.2	24.1	94.9595	100 - 16.6 - 1.91 - 0.164	http://nonlinear.com/redirect/outbound?p=chemspider&param=30790781	(1S,2R,3aR,5aS)-2-Hydroxy-1,7,7-trimethyl-1,2,3,3a,5a,6,7,8-octahydrocyclopenta[c]pentalene-4-carboxylic acid		1	4.166
	273.146	273.147	2.46155	HMDB30917	1-Hydroxyacorenone		M+Na	C15H22O3	72.3333	43.4	25.1	94.9595	100 - 16.6 - 1.91 - 0.164	http://nonlinear.com/redirect/outbound?p=hmdb&param=HMDB30917	1-Hydroxyacorenone		1	4.166
	273.146	273.147	2.46155	HMDB35148	(6beta,8alpha)-6-Hydroxy-7(11)-eremophilen-12,8-olide		M+Na	C15H22O3	72.5	43.5	25.3	94.9595	100 - 16.6 - 1.91 - 0.164	http://nonlinear.com/redirect/outbound?p=hmdb&param=HMDB35148	(6beta,8alpha)-6-Hydroxy-7(11)-eremophilen-12,8-olide		1	0.734033
Healthy	280.118	280.117	-1.6861	HMDB32807	Niazirin	*	M+H	C14H17NO5	73	43.8	23.6	97.2776	100 - 15.9 - 2.21 - 0.217	http://nonlinear.com/redirect/outbound?p=hmdb&param=HMDB32807	Niazirin		1	0.734033
Healthy	299.102	299.1	0.511285	CSID38263	Oxagrelate	*	M+Na	C14H16N2O4	70.3333	42.2	17.5	93.9141	100 - 16.2 - 2.05 - 0.191	http://nonlinear.com/redirect/outbound?p=chemspider&param=38263	Oxagrelate	463.299	1	4.27743
Healthy	305.138	305.137	3.23585	HMDB33375	Octyl gallate	*	M+Na	C15H22O5	67	40.2	15	89.8132	100 - 16.7 - 2.33 - 0.234	http://nonlinear.com/redirect/outbound?p=hmdb&param=HMDB33375	Octyl gallate	463.299	1	4.27743
	305.138	305.138	6.67291	HMDB38989	Oxyhumulinic acid	*	M+Na	C15H22O5	67.3333	40.4	25.6	83.8717	100 - 16.7 - 2.33 - 0.234	http://nonlinear.com/redirect/outbound?p=hmdb&param=HMDB38989	Oxyhumulinic acid		1	0.888317
Healthy	313.07	313.067	-3.31123	CSID389080	(+)-leucopelargonidin		M+Na	C15H14O6	69.5	41.7	15.9	96.3146	100 - 16.6 - 2.53 - 0.267	http://nonlinear.com/redirect/outbound?p=chemspider&param=389080	(+)-leucopelargonidin		1	0.7426
	313.07	313.067	-3.30146	HMDB32322	cis-3 and trans-2-Hexenyl propionate		M+Na	C15H14O6	69.5	41.7	15.9	96.3146	100 - 16.6 - 2.53 - 0.267	http://nonlinear.com/redirect/outbound?p=hmdb&param=HMDB32322	cis-3 and trans-2-Hexenyl propionate		1	4.14885
Healthy	317.189	317.189	8.20863	CSID26433	amquinate		M+H	C18H24N2O3	67.5	40.5	16.6	94.7864	100 - 20.6 - 2.63 - 0.251	http://nonlinear.com/redirect/outbound?p=chemspider&param=26433	amquinate		1	0.674033
	317.189	317.189	8.20863	CSID54820	5-{3-[(2S)-Bicyclo[2.2.1]hept-2-yloxy]-4-methoxyphenyl}tetrahydro-2(1H)-pyrimidinone		M+H	C18H24N2O3	67.5	40.5	16.6	94.7864	100 - 20.6 - 2.63 - 0.251	http://nonlinear.com/redirect/outbound?p=chemspider&param=54820	5-{3-[(2S)-Bicyclo[2.2.1]hept-2-yloxy]-4-methoxyphenyl}tetrahydro-2(1H)-pyrimidinone		1	0.716883
Healthy	321.113	321.112	8.18499	HMDB29543	(+)-Ligballinol		M+Na	C18H18O4	68.3333	41	23.3	90.9527	100 - 19.8 - 2.68 - 0.272	http://nonlinear.com/redirect/outbound?p=hmdb&param=HMDB29543	(+)-Ligballinol		1	0.69975
	321.113	321.112	0.107542	HMDB41463	2,3-Dihydro-2,3-dihydroxy-4-(4-methoxyphenyl)-1H-phenalen-1-one		M+H	C20H16O4	68.6667	41.2	17	89.0415	100 - 22 - 3.12 - 0.332	http://nonlinear.com/redirect/outbound?p=hmdb&param=HMDB41463	2,3-Dihydro-2,3-dihydroxy-4-(4-methoxyphenyl)-1H-phenalen-1-one		1	8.99353
	321.113	321.112	8.18499	HMDB04808	7C-aglycone		M+Na	C18H18O4	69.1667	41.5	25.4	90.9527	100 - 19.8 - 2.68 - 0.272	http://nonlinear.com/redirect/outbound?p=hmdb&param=HMDB04808	7C-aglycone		1	4.166
Healthy	327.232	327.232	8.76999	HMDB01043, CSID392692	Arachidonic acid		M+Na	C20H32O2	66.8333	40.1	13	97.2803	100 - 22.1 - 2.73 - 0.245	http://nonlinear.com/redirect/outbound?p=hmdb&param=HMDB01043	Arachidonic acid		1	0.734033
Healthy	341.249	341.248	2.51624	CSID6357	dimethisterone		M+H	C23H32O2	70	42	16.5	96.3692	100 - 25.3 - 3.48 - 0.341	http://nonlinear.com/redirect/outbound?p=chemspider&param=6357	dimethisterone		1	4.166
	341.249	341.248	2.51624	CSID140149	17-ethynylandrost-2-ene-17-ol-17-acetate		M+H	C23H32O2	70.1667	42.1	16.9	96.3692	100 - 25.3 - 3.48 - 0.341	http://nonlinear.com/redirect/outbound?p=chemspider&param=140149	17-ethynylandrost-2-ene-17-ol-17-acetate		1	0.734033
Healthy	343.115	343.114	-2.78497	HMDB15159	Mycophenolic acid		M+Na	C17H20O6	68.1667	40.9	14.7	92.9087	100 - 18.8 - 2.91 - 0.325	http://nonlinear.com/redirect/outbound?p=hmdb&param=HMDB15159	Mycophenolic acid		1	4.14028
	343.115	343.114	-2.78497	HMDB37321	Oleacein		M+Na	C17H20O6	69.5	41.7	18.8	92.9087	100 - 18.8 - 2.91 - 0.325	http://nonlinear.com/redirect/outbound?p=hmdb&param=HMDB37321	Oleacein		1	4.24313
Healthy	347.166	347.166	3.86011	CSID8134	Piperonyl sulfoxide	*	M+H, M+Na	C18H28O3S	69.3333	41.6	16.4	96.1315	100 - 20.7 - 7.17 - 1.15 - 0.153	http://nonlinear.com/redirect/outbound?p=chemspider&param=8134	Piperonyl sulfoxide		1	4.24313
Healthy	348.194	348.193	-7.44371	HMDB38837	(R)-Mahanine		M+H	C23H25NO2	67.3333	40.4	13.2	96.9668	100 - 25.6 - 3.55 - 0.351	http://nonlinear.com/redirect/outbound?p=hmdb&param=HMDB38837	(R)-Mahanine		1	0.69975
	348.194	348.193	-7.44371	HMDB38827	Murrayazolinol		M+H	C23H25NO2	67.5	40.5	13.8	96.9668	100 - 25.6 - 3.55 - 0.351	http://nonlinear.com/redirect/outbound?p=hmdb&param=HMDB38827	Murrayazolinol		1	0.776883
	348.194	348.193	-7.44371	HMDB38828	Pyrafoline D		M+H	C23H25NO2	67.5	40.5	13.8	96.9668	100 - 25.6 - 3.55 - 0.351	http://nonlinear.com/redirect/outbound?p=hmdb&param=HMDB38828	Pyrafoline D		1	0.776883
Healthy	349.167	349.166	5.03065	CSID4444835	Tagitinin F	*	M+H	C19H24O6	67.1667	40.3	27.4	80.138	100 - 21.1 - 3.34 - 0.392	http://nonlinear.com/redirect/outbound?p=chemspider&param=4444835	Tagitinin F		1	4.23457
Healthy	355.266	355.266	6.61408	CSID30791731	Bufa-20,22-dienolide	*	M+H	C24H34O2	70.6667	42.4	24.5	95.0276	100 - 26.4 - 3.76 - 0.38	http://nonlinear.com/redirect/outbound?p=chemspider&param=30791731	Bufa-20,22-dienolide		1	0.734033
Healthy	357.131	357.131	-6.64383	HMDB41290	1,8-Dihydroxy-3,5-dimethoxy-2-prenylxanthone		M+H	C20H20O6	67.5	40.5	16.5	93.6254	100 - 22.1 - 3.56 - 0.427	http://nonlinear.com/redirect/outbound?p=hmdb&param=HMDB41290	1,8-Dihydroxy-3,5-dimethoxy-2-prenylxanthone		1	0.734033
	357.131	357.131	-6.64383	HMDB29459	Xanthoxylol		M+H	C20H20O6	67.8333	40.7	17.5	93.6254	100 - 22.1 - 3.56 - 0.427	http://nonlinear.com/redirect/outbound?p=hmdb&param=HMDB29459	Xanthoxylol		1	0.691167
	357.131	357.131	-6.64383	HMDB30682	Cubebin		M+H	C20H20O6	68	40.8	18.1	93.6254	100 - 22.1 - 3.56 - 0.427	http://nonlinear.com/redirect/outbound?p=hmdb&param=HMDB30682	Cubebin		1	0.716883
	357.131	357.131	-6.64383	HMDB38774	5-Deoxykievitol		M+H	C20H20O6	68.1667	40.9	18.6	93.6254	100 - 22.1 - 3.56 - 0.427	http://nonlinear.com/redirect/outbound?p=hmdb&param=HMDB38774	5-Deoxykievitol		1	0.72545
	357.131	357.131	-6.64383	HMDB33027	Licoagrodione		M+H	C20H20O6	68.3333	41	19	93.6254	100 - 22.1 - 3.56 - 0.427	http://nonlinear.com/redirect/outbound?p=hmdb&param=HMDB33027	Licoagrodione		1	0.674033
	357.131	357.131	-6.64383	HMDB35525	Licofuranone		M+H	C20H20O6	68.5	41.1	19.2	93.6254	100 - 22.1 - 3.56 - 0.427	http://nonlinear.com/redirect/outbound?p=hmdb&param=HMDB35525	Licofuranone		1	0.734033
	357.131	357.131	-6.64383	HMDB34213	Kievitone		M+H	C20H20O6	68.8333	41.3	20.6	93.6254	100 - 22.1 - 3.56 - 0.427	http://nonlinear.com/redirect/outbound?p=hmdb&param=HMDB34213	Kievitone		1	4.23457
	357.131	357.131	-6.64383	HMDB41123	Kinobeon A		M+H	C20H20O6	69.3333	41.6	21.9	93.6254	100 - 22.1 - 3.56 - 0.427	http://nonlinear.com/redirect/outbound?p=hmdb&param=HMDB41123	Kinobeon A		1	4.23457
	357.131	357.131	9.55702	HMDB12996	Lipoyllysine		M+Na	C14H26N2O3S2	73.1667	43.9	33.8	96.1567	100 - 17.9 - 11.2 - 1.73 - 0.44	http://nonlinear.com/redirect/outbound?p=hmdb&param=HMDB12996	Lipoyllysine		1	4.23457
	357.131	357.131	-7.30414	HMDB41826	amifloxacin		M+Na	C16H19FN4O3	75.3333	45.2	40.8	93.4385	100 - 19.1 - 2.34 - 0.216	http://nonlinear.com/redirect/outbound?p=hmdb&param=HMDB41826	amifloxacin		1	0.734033
Healthy	363.198	363.197	1.53476	CSID210391	17,21-Epoxy-9-fluoro-11beta-hydroxyprogesterone	*	M+H	C21H27FO4	71.3333	42.8	26.3	89.5031	100 - 23.2 - 3.38 - 0.37	http://nonlinear.com/redirect/outbound?p=chemspider&param=210391	17,21-Epoxy-9-fluoro-11beta-hydroxyprogesterone		1	4.20885
Healthy	365.14	365.138	5.23255	HMDB31535	Hydroxygaleon	*	M+Na	C20H22O5	67	40.2	12.8	94.0802	100 - 22.1 - 3.35 - 0.381	http://nonlinear.com/redirect/outbound?p=hmdb&param=HMDB31535	Hydroxygaleon		1	4.13172
Healthy	371.189	371.189	-0.186641	HMDB02759	Androsterone sulfate		M+H, M+Na	C19H30O5S	72	43.2	19.6	96.6509	100 - 21.9 - 7.83 - 1.33 - 0.198	http://nonlinear.com/redirect/outbound?p=hmdb&param=HMDB02759	Androsterone sulfate		1	0.734033
	371.189	371.189	-0.186641	HMDB13232	Etiocholanolone sulfate		M+H, M+Na	C19H30O5S	72	43.2	19.6	96.6509	100 - 21.9 - 7.83 - 1.33 - 0.198	http://nonlinear.com/redirect/outbound?p=hmdb&param=HMDB13232	Etiocholanolone sulfate		1	4.20885
Healthy	379.138	379.139	6.24507	HMDB31695	xi-3-Hydroxy-5-phenylpentanoic acid O-beta-D-Glucopyranoside		M+Na	C17H24O8	67.8333	40.7	17.7	92.9518	100 - 19 - 3.34 - 0.407	http://nonlinear.com/redirect/outbound?p=hmdb&param=HMDB31695	xi-3-Hydroxy-5-phenylpentanoic acid O-beta-D-Glucopyranoside		1	4.20885
Healthy	379.231	379.231	8.62985	CSID10128451	21-fluoro-11?,17-dihydroxy-6?-methylprogesterone	*	M+H	C22H31FO4	68.5	41.1	24.7	90.3499	100 - 24.3 - 3.65 - 0.408	http://nonlinear.com/redirect/outbound?p=chemspider&param=10128451	21-fluoro-11?,17-dihydroxy-6?-methylprogesterone		1	4.20885
Healthy	385.278	385.277	9.44315	HMDB34952	Persicaxanthin		M+H	C25H36O3	67.6667	40.6	17.5	95.9553	100 - 27.6 - 4.27 - 0.48	http://nonlinear.com/redirect/outbound?p=hmdb&param=HMDB34952	Persicaxanthin		1	4.20885
	385.278	385.277	9.44315	HMDB36425	Persicachrome		M+H	C25H36O3	67.6667	40.6	17.5	95.9553	100 - 27.6 - 4.27 - 0.48	http://nonlinear.com/redirect/outbound?p=hmdb&param=HMDB36425	Persicachrome		1	0.734033
Healthy	387.234	387.234	3.73889	CSID4940685	dalvastatin		M+H	C24H31FO3	69	41.4	18.7	92.8666	100 - 26.4 - 3.97 - 0.434	http://nonlinear.com/redirect/outbound?p=chemspider&param=4940685	dalvastatin		1	4.20885
	387.234	387.234	-8.50773	CSID20016206	oleandolide		M+H	C20H34O7	70.8333	42.5	25.8	95.9901	100 - 22.3 - 3.81 - 0.479	http://nonlinear.com/redirect/outbound?p=chemspider&param=20016206	oleandolide		1	0.734033
Healthy	389.177	389.176	5.22151	CSID29271896	Liafensine	*	M+Na	C24H22N4	68	40.8	25.2	84.6258	100 - 27.7 - 3.69 - 0.315	http://nonlinear.com/redirect/outbound?p=chemspider&param=29271896	Liafensine		1	0.734033
Healthy	399.295	399.295	-3.5228	CSID2981	Dimorpholamine	*	M+H	C20H38N4O4	70	42	17.8	96.4053	100 - 23.7 - 3.51 - 0.388	http://nonlinear.com/redirect/outbound?p=chemspider&param=2981	Dimorpholamine		1	0.734033
Healthy	413.254	413.254	0.84236	CSID390585	(14R)-3beta,5,6beta,10,16-pentahydroxygrayanotoxan-14-yl acetate	*	M+H	C22H36O7	76.3333	45.8	40.4	89.818	100 - 24.5 - 4.3 - 0.565	http://nonlinear.com/redirect/outbound?p=chemspider&param=390585	(14R)-3beta,5,6beta,10,16-pentahydroxygrayanotoxan-14-yl acetate		1	0.674033
Healthy	425.204	425.203	-8.92537	HMDB14682	Benazepril		M+H	C24H28N2O5	73.3333	44	32.8	96.9814	100 - 27.2 - 4.59 - 0.577	http://nonlinear.com/redirect/outbound?p=hmdb&param=HMDB14682	Benazepril		1	4.20885
Healthy	430.233	430.233	4.39713	HMDB13024	Neurotensin 11-13	*	M+Na	C21H33N3O5	67.6667	40.6	22.1	85.9031	100 - 24.4 - 3.87 - 0.462	http://nonlinear.com/redirect/outbound?p=hmdb&param=HMDB13024	Neurotensin 11-13		1	0.734033
Healthy	437.184	437.183	-7.91061	HMDB15013	Flupenthixol		M+H	C23H27F3N2OS	71	42.6	29.9	92.0574	100 - 26.8 - 8.16 - 1.51 - 0.2	http://nonlinear.com/redirect/outbound?p=hmdb&param=HMDB15013	Flupenthixol		1	4.20885
	437.184	437.183	-0.269293	CSID4593753	naltrindole		M+Na	C26H26N2O3	75.6667	45.4	32.2	94.9854	100 - 29.3 - 4.75 - 0.554	http://nonlinear.com/redirect/outbound?p=chemspider&param=4593753	naltrindole		1	0.734033
Healthy	439.191	439.19	-8.78668	HMDB36340	Ethyl 7-epi-12-hydroxyjasmonate glucoside		M+Na	C20H32O9	67.3333	40.4	20.2	91.8103	100 - 22.3 - 4.23 - 0.573	http://nonlinear.com/redirect/outbound?p=hmdb&param=HMDB36340	Ethyl 7-epi-12-hydroxyjasmonate glucoside		1	0.734033
	439.191	439.19	3.05762	CSID9399462	Radezolid		M+H	C22H23FN6O3	72	43.2	30.2	89.2722	100 - 26.4 - 3.96 - 0.434	http://nonlinear.com/redirect/outbound?p=chemspider&param=9399462	Radezolid		1	0.734033
	459.321	459.321	-5.68494	HMDB35983	Ganoderal A		M+Na	C30H44O2	72.3333	43.4	28.4	94.9882	100 - 33 - 5.69 - 0.679	http://nonlinear.com/redirect/outbound?p=hmdb&param=HMDB35983	Ganoderal A	506.283	1	0.716883
	459.321	459.321	-5.68494	HMDB30395	Manglupenone		M+Na	C30H44O2	74.1667	44.5	34.2	94.9882	100 - 33 - 5.69 - 0.679	http://nonlinear.com/redirect/outbound?p=hmdb&param=HMDB30395	Manglupenone		1	4.20028
Healthy	479.196	479.2	-9.913	CSID23332653	kurarinol		M+Na	C26H32O7	72	43.2	39.2	87.8211	100 - 28.8 - 5.42 - 0.767	http://nonlinear.com/redirect/outbound?p=chemspider&param=23332653	kurarinol		1	4.24313
	479.196	479.2	0.0100224	CSID64481	Clobetasone butyrate		M+H	C26H32ClFO5	78.1667	46.9	51.8	82.7209	100 - 28.7 - 36.9 - 9.81 - 1.66 - 0.212	http://nonlinear.com/redirect/outbound?p=chemspider&param=64481	Clobetasone butyrate		1	4.24313
Healthy	482.259	482.255	-3.60529	HMDB05084	N-Acetyl-leukotriene E4		M+H	C25H39NO6S	77.8333	46.7	49.9	87.9124	100 - 28.9 - 9.77 - 1.98 - 0.327	http://nonlinear.com/redirect/outbound?p=hmdb&param=HMDB05084	N-Acetyl-leukotriene E4	370.181	1	4.14885
Healthy	489.336	489.335	-2.71827	HMDB36884	7',8'-Dihydro-8'-hydroxycitraniaxanthin	*	M+H	C33H44O3	68.3333	41	19.2	89.2082	100 - 36.3 - 7.02 - 0.953 - 0.101	http://nonlinear.com/redirect/outbound?p=hmdb&param=HMDB36884	7',8'-Dihydro-8'-hydroxycitraniaxanthin		1	4.14885
Healthy	501.3	501.303	-4.74345	HMDB14554	Mupirocin		M+H	C26H44O9	71.8333	43.1	31.5	89.5926	100 - 29 - 5.89 - 0.897 - 0.113	http://nonlinear.com/redirect/outbound?p=hmdb&param=HMDB14554	Mupirocin		1	4.406
	501.367	501.368	-4.07961	HMDB34578	Deterrol stearate		M+Na	C33H50O2	67.6667	40.6	16.8	90.7331	100 - 36.3 - 6.82 - 0.88	http://nonlinear.com/redirect/outbound?p=hmdb&param=HMDB34578	Deterrol stearate		1	4.406
	501.367	501.367	2.2733	HMDB30272	Carpaine		M+Na	C28H50N2O4	69	41.4	19.9	89.8593	100 - 31.7 - 5.69 - 0.742	http://nonlinear.com/redirect/outbound?p=hmdb&param=HMDB30272	Carpaine		1	4.20885
Healthy	504.267	504.266	4.10033	CSID447456	ANTIBIOTIC JI-20A	*	M+Na	C19H39N5O9	68	40.8	18.2	90.4448	100 - 23.2 - 4.42 - 0.609	http://nonlinear.com/redirect/outbound?p=chemspider&param=447456	ANTIBIOTIC JI-20A		1	4.20885
Healthy	507.29	507.29	2.17316	HMDB15593	Ixabepilone		M+H, M+Na	C27H42N2O5S	71	42.6	21.4	93.9299	100 - 31.4 - 10.3 - 2.17 - 0.358	http://nonlinear.com/redirect/outbound?p=hmdb&param=HMDB15593	Ixabepilone		1	4.166
	507.324	507.324	2.30534	HMDB39015	Tangeraxanthin	*	M+Na	C34H44O2	69.1667	41.5	20.7	89.6013	100 - 37.4 - 7.19 - 0.949	http://nonlinear.com/redirect/outbound?p=hmdb&param=HMDB39015	Tangeraxanthin		1	4.20885
Healthy	510.342	510.341	-2.43537	CSID4445266	narbomycin	*	M+H	C28H47NO7	67	40.2	25.3	78.7844	100 - 31.5 - 6.22 - 0.92 - 0.111	http://nonlinear.com/redirect/outbound?p=chemspider&param=4445266	narbomycin		1	8.37325
Healthy	531.312	531.312	-7.80211	HMDB40844	(S)-Nerolidol 3-O-[a-L-rhamnopyranosyl-(1->2)-b-D-glucopyranoside]	*	M+H	C27H46O10	67	40.2	12.3	97.3873	100 - 30.1 - 6.43 - 1.03 - 0.136	http://nonlinear.com/redirect/outbound?p=hmdb&param=HMDB40844	(S)-Nerolidol 3-O-[a-L-rhamnopyranosyl-(1->2)-b-D-glucopyranoside]		1	0.734033
Healthy	540.289	540.292	8.07103	CSID2339128	Apramycin	*	M+H	C21H41N5O11	68.6667	41.2	33.2	82.002	100 - 25.4 - 5.37 - 0.817 - 0.107	http://nonlinear.com/redirect/outbound?p=chemspider&param=2339128	Apramycin		1	0.734033
Healthy	545.396	545.397	0.215733	HMDB41205	Panaxydol linoleate	*	M+Na	C35H54O3	69.3333	41.6	20	88.259	100 - 38.6 - 7.86 - 1.12 - 0.124	http://nonlinear.com/redirect/outbound?p=hmdb&param=HMDB41205	Panaxydol linoleate		1	0.734033
Healthy	565.372	565.371	6.81739	CSID391760	(1S,2R,3S,4S,6R,7R,8R,14S)-3-Hydroxy-2,4,7,14-tetramethyl-9-oxo-4-vinyltricyclo[5.4.3.0~1,8~]tetradec-6-yl {[2-methyl-1-(valylamino)-2-propanyl]sulfanyl}acetate	*	M+H	C31H52N2O5S	70.5	42.3	29.2	90.2612	100 - 35.8 - 11.8 - 2.65 - 0.462	http://nonlinear.com/redirect/outbound?p=chemspider&param=391760	(1S,2R,3S,4S,6R,7R,8R,14S)-3-Hydroxy-2,4,7,14-tetramethyl-9-oxo-4-vinyltricyclo[5.4.3.0~1,8~]tetradec-6-yl {[2-methyl-1-(valylamino)-2-propanyl]sulfanyl}acetate		1	4.23457
Healthy	569.248	569.252	-8.76763	HMDB36317	Canavalioside		M+Na	C26H42O12	67.3333	40.4	22.5	88.9797	100 - 29.1 - 6.54 - 1.08 - 0.152	http://nonlinear.com/redirect/outbound?p=hmdb&param=HMDB36317	Canavalioside		1	0.734033
	569.248	569.252	1.98394	HMDB34352	Morellinol		M+Na	C33H38O7	71.3333	42.8	24	92.4274	100 - 36.4 - 7.87 - 1.26 - 0.162	http://nonlinear.com/redirect/outbound?p=hmdb&param=HMDB34352	Morellinol		1	0.734033
Healthy	573.404	573.405	-3.90574	CSID4444648	Echinenone		M+Na	C40H54O	71	42.6	25	92.5375	100 - 43.9 - 9.62 - 1.4 - 0.153	http://nonlinear.com/redirect/outbound?p=chemspider&param=4444648	Echinenone		1	0.734033
	573.404	573.405	-3.88094	HMDB02890	3-cis-Hydroxy-b,e-Caroten-3'-one		M+Na	C40H54O	71.6667	43	26.8	92.5375	100 - 43.9 - 9.62 - 1.4 - 0.153	http://nonlinear.com/redirect/outbound?p=hmdb&param=HMDB02890	3-cis-Hydroxy-b,e-Caroten-3'-one		1	0.734033
Healthy	579.279	579.278	-1.10006	CSID20131003	Omadacycline	*	M+H, M+Na	C29H40N4O7	68.6667	41.2	17.9	89.4877	100 - 33.6 - 6.9 - 1.06 - 0.131	http://nonlinear.com/redirect/outbound?p=chemspider&param=20131003	Omadacycline		1	0.734033
Healthy	579.388	579.388	-2.68904	CSID30791712	Timosaponin A-I		M+H	C33H54O8	69	41.4	20.4	89.9942	100 - 36.6 - 8.16 - 1.35 - 0.181	http://nonlinear.com/redirect/outbound?p=chemspider&param=30791712	Timosaponin A-I		1	4.20885
	579.388	579.388	-2.68904	CSID389388	(25S)-5beta-spirostan-3beta-yl beta-D-glucoside		M+H	C33H54O8	69	41.4	20.4	89.9942	100 - 36.6 - 8.16 - 1.35 - 0.181	http://nonlinear.com/redirect/outbound?p=chemspider&param=389388	(25S)-5beta-spirostan-3beta-yl beta-D-glucoside		1	0.734033
Healthy	585.377	585.375	-2.29144	HMDB10330	Cholesterol glucuronide	*	M+Na	C33H54O7	67.6667	40.6	12.4	93.4814	100 - 36.6 - 7.94 - 1.27 - 0.164	http://nonlinear.com/redirect/outbound?p=hmdb&param=HMDB10330	Cholesterol glucuronide		1	0.72545
Healthy	586.31	586.311	-2.93921	CSID21106220	Tanespimycin	*	M+H	C31H43N3O8	69.1667	41.5	17	93.9585	100 - 35.4 - 7.73 - 1.26 - 0.166	http://nonlinear.com/redirect/outbound?p=chemspider&param=21106220	Tanespimycin		1	4.20885
Healthy	589.425	589.426	0.973776	HMDB40807	Caffeoylcycloartenol	*	M+H, M+Na	C39H56O4	77	46.2	41.8	90.4514	100 - 43 - 9.83 - 1.58 - 0.198	http://nonlinear.com/redirect/outbound?p=hmdb&param=HMDB40807	Caffeoylcycloartenol		1	0.734033
Healthy	591.41	591.412	-9.05976	CSID4444655	Lutein		M+Na	C40H56O2	79	47.4	58.4	88.6608	100 - 44 - 9.85 - 1.5 - 0.173	http://nonlinear.com/redirect/outbound?p=chemspider&param=4444655	Lutein		1	0.734033
Healthy	593.369	593.369	0.352844	HMDB34391	Agavoside A		M+H	C33H52O9	71.6667	43	32.4	82.8682	100 - 36.6 - 8.37 - 1.43 - 0.198	http://nonlinear.com/redirect/outbound?p=hmdb&param=HMDB34391	Agavoside A		1	0.734033
	593.411	593.406	1.6529	HMDB39054	Tuberoside	*	M+H	C34H56O8	70.5	42.3	22.3	91.2167	100 - 37.7 - 8.56 - 1.44 - 0.196	http://nonlinear.com/redirect/outbound?p=hmdb&param=HMDB39054	Tuberoside		1	4.20885
Healthy	605.428	605.429	-6.922	CSID4518328	Hydroxyspirilloxanthin		M+Na	C41H58O2	70.1667	42.1	26.8	91.3091	100 - 45.1 - 10.3 - 1.61 - 0.19	http://nonlinear.com/redirect/outbound?p=chemspider&param=4518328	Hydroxyspirilloxanthin		1	0.6826
	605.428	605.429	-6.922	CSID4518272	Spheroidenone		M+Na	C41H58O2	71	42.6	29.4	91.3091	100 - 45.1 - 10.3 - 1.61 - 0.19	http://nonlinear.com/redirect/outbound?p=chemspider&param=4518272	Spheroidenone		1	4.20885
	605.428	605.429	-6.922	CSID30791959	Thiothece-474		M+Na	C41H58O2	72.3333	43.4	33.3	91.3091	100 - 45.1 - 10.3 - 1.61 - 0.19	http://nonlinear.com/redirect/outbound?p=chemspider&param=30791959	Thiothece-474		1	4.20885
	605.428	605.428	6.9499	CSID570993	Polidocanol		M+Na	C30H62O10	74	44.4	37.4	92.6387	100 - 33.5 - 7.5 - 1.26 - 0.174	http://nonlinear.com/redirect/outbound?p=chemspider&param=570993	Polidocanol		1	4.23457
	605.428	605.429	4.86016	CSID4445232	3,6-Anhydro-2,4,5-tris-O-(2-hydroxyethyl)-1-O-{2-[(9E)-9-octadecenoyloxy]ethyl}hexitol		M+H	C32H60O10	75.3333	45.2	37	94.8403	100 - 35.7 - 8.23 - 1.42 - 0.202	http://nonlinear.com/redirect/outbound?p=chemspider&param=4445232	3,6-Anhydro-2,4,5-tris-O-(2-hydroxyethyl)-1-O-{2-[(9E)-9-octadecenoyloxy]ethyl}hexitol		1	4.20885
Healthy	611.314	611.318	-0.597295	CSID391535	BQ-123	*	M+H, M+Na	C31H42N6O7	70.1667	42.1	24.1	87.3419	100 - 36.5 - 7.9 - 1.27 - 0.164	http://nonlinear.com/redirect/outbound?p=chemspider&param=391535	BQ-123		1	4.20885
Healthy	617.334	617.332	3.81957	CSID10473090	13-deoxytedanolide	*	M+Na	C32H50O10	67	40.2	29.5	75.8333	100 - 35.6 - 8.19 - 1.41 - 0.2	http://nonlinear.com/redirect/outbound?p=chemspider&param=10473090	13-deoxytedanolide		1	4.20885
Healthy	621.43	621.426	-3.54308	HMDB30100	(8'R)-Neochrome	*	M+Na	C41H58O3	74.5	44.7	38.4	89.5407	100 - 45.1 - 10.6 - 1.7 - 0.212	http://nonlinear.com/redirect/outbound?p=hmdb&param=HMDB30100	(8'R)-Neochrome		1	0.734033
Healthy	625.327	625.327	-0.0746683	HMDB34104	Neferine		M+H, M+Na	C38H44N2O6	71	42.6	18.3	94.6244	100 - 42.6 - 10.1 - 1.72 - 0.232	http://nonlinear.com/redirect/outbound?p=hmdb&param=HMDB34104	Neferine		1	4.20885
Healthy	635.416	635.415	-0.824194	HMDB35917	Momordicoside L		M+H, M+Na	C36H58O9	68.1667	40.9	15.8	89.6581	100 - 39.9 - 9.62 - 1.72 - 0.249	http://nonlinear.com/redirect/outbound?p=hmdb&param=HMDB35917	Momordicoside L		1	4.166
	635.44	635.442	0.914133	CSID148923	Eldacimibe	*	M+H	C39H58N2O5	76.1667	45.7	41.9	87.9131	100 - 43.8 - 10.4 - 1.75 - 0.232	http://nonlinear.com/redirect/outbound?p=chemspider&param=148923	Eldacimibe		1	4.20885
Healthy	675.438	675.438	-9.93381	HMDB38016	Ginsenoside Rh5	*	M+Na	C37H64O9	68.1667	40.9	27	88.2048	100 - 41.1 - 10.1 - 1.83 - 0.269	http://nonlinear.com/redirect/outbound?p=hmdb&param=HMDB38016	Ginsenoside Rh5		1	4.20885
Healthy	694.471	694.466	-2.69261	HMDB30492	Spirolide B	*	M+H	C42H63NO7	69.1667	41.5	30.4	80.3186	100 - 46.8 - 12.1 - 2.27 - 0.336	http://nonlinear.com/redirect/outbound?p=hmdb&param=HMDB30492	Spirolide B		1	4.23457
Healthy	707.503	707.507	-6.12372	CSID8093615	trodusquemine	*	M+Na	C37H72N4O5S	67.8333	40.7	29.6	80.8447	100 - 43.3 - 14.7 - 3.62 - 0.69 - 0.107	http://nonlinear.com/redirect/outbound?p=chemspider&param=8093615	trodusquemine		1	4.20885
Healthy	709.487	709.488	2.70599	MGDG(26:1/3:0)	MGDG(26:1/3:0)		M+Na	C38H70O10	68.6667	41.2	26.4	82.5786	100 - 42.3 - 10.8 - 2.04 - 0.312	http://nonlinear.com/redirect/outbound?p=lipidblast&param=MGDG%2826%3A1%2F3%3A0%29	MGDG(26:1/3:0)		1	0.6826
	709.487	709.488	2.70599	MGDG(3:0/26:1)	MGDG(3:0/26:1)		M+Na	C38H70O10	68.6667	41.2	26.4	82.5786	100 - 42.3 - 10.8 - 2.04 - 0.312	http://nonlinear.com/redirect/outbound?p=lipidblast&param=MGDG%283%3A0%2F26%3A1%29	MGDG(3:0/26:1)		1	4.20885
Healthy	721.408	721.407	-9.34074	HMDB35944	Cyclopassifloside I		M+Na	C37H62O12	72	43.2	37.7	88.6162	100 - 41.2 - 10.7 - 2.09 - 0.334	http://nonlinear.com/redirect/outbound?p=hmdb&param=HMDB35944	Cyclopassifloside I		1	4.20885
	721.408	721.407	-9.34074	HMDB35946	Cyclopassifloside IV		M+Na	C37H62O12	72	43.2	37.7	88.6162	100 - 41.2 - 10.7 - 2.09 - 0.334	http://nonlinear.com/redirect/outbound?p=hmdb&param=HMDB35946	Cyclopassifloside IV		1	4.20885
	721.408	721.407	-9.34074	HMDB36365	Cyclopassifloside X		M+Na	C37H62O12	73.8333	44.3	43.2	88.6162	100 - 41.2 - 10.7 - 2.09 - 0.334	http://nonlinear.com/redirect/outbound?p=hmdb&param=HMDB36365	Cyclopassifloside X		1	4.20885
Healthy	723.502	723.506	6.54713	MGDG(26:1/4:0)	MGDG(26:1/4:0)		M+Na	C39H72O10	69.1667	41.5	26.2	88.8014	100 - 43.4 - 11.2 - 2.16 - 0.335	http://nonlinear.com/redirect/outbound?p=lipidblast&param=MGDG%2826%3A1%2F4%3A0%29	MGDG(26:1/4:0)		1	4.20885
	723.502	723.506	6.54713	MGDG(4:0/26:1)	MGDG(4:0/26:1)		M+Na	C39H72O10	69.1667	41.5	26.2	88.8014	100 - 43.4 - 11.2 - 2.16 - 0.335	http://nonlinear.com/redirect/outbound?p=lipidblast&param=MGDG%284%3A0%2F26%3A1%29	MGDG(4:0/26:1)	588.418	1	0.734033
Healthy	737.423	737.423	-0.0611143	CSID30792054	Myxochromide S2	*	M+H	C39H56N6O8	69.6667	41.8	12.7	96.1671	100 - 45.3 - 11.7 - 2.19 - 0.33	http://nonlinear.com/redirect/outbound?p=chemspider&param=30792054	Myxochromide S2		1	4.20885
Healthy	749.428	749.429	7.6521	CSID30792053	Myxochromide S3	*	M+H	C40H56N6O8	68.5	41.1	23.9	90.2935	100 - 46.4 - 12.2 - 2.32 - 0.353	http://nonlinear.com/redirect/outbound?p=chemspider&param=30792053	Myxochromide S3		1	4.20885
	749.546	749.547	-0.849697	CSID4446659	Ubiquinone-10	*	M+Na	C49H74O4	68.3333	41	17.1	89.1225	100 - 54 - 15.1 - 2.92 - 0.434	http://nonlinear.com/redirect/outbound?p=chemspider&param=4446659	Ubiquinone-10		1	4.20885
Healthy	765.44	765.441	-1.21657	HMDB15468	Digitoxin		M+H	C41H64O13	68.8333	41.3	15.4	92.3868	100 - 45.6 - 12.8 - 2.69 - 0.459	http://nonlinear.com/redirect/outbound?p=hmdb&param=HMDB15468	Digitoxin		1	4.20885
	765.44	765.441	1.98761	HMDB38345	Alliosterol 1-rhamnoside 16-galactoside		M+Na	C39H66O13	74.3333	44.6	33.3	92.307	100 - 43.4 - 11.9 - 2.43 - 0.406	http://nonlinear.com/redirect/outbound?p=hmdb&param=HMDB38345	Alliosterol 1-rhamnoside 16-galactoside		1	4.23457
Healthy	771.509	771.51	-6.15649	CSID4445464	1-PALMITOYL-2-OLEOYL-SN-GLYCERO-3-(PHOSPHO-RAC-(1-GLYCEROL))	*	M+Na	C40H77O10P	70.6667	42.4	20.6	98.5031	100 - 44.5 - 11.7 - 2.28 - 0.359	http://nonlinear.com/redirect/outbound?p=chemspider&param=4445464	1-PALMITOYL-2-OLEOYL-SN-GLYCERO-3-(PHOSPHO-RAC-(1-GLYCEROL))		1	4.20885
Healthy	809.472	809.473	5.69065	HMDB41018	Calenduloside G methyl ester		M+H	C43H68O14	68.3333	41	15.4	96.3304	100 - 47.8 - 14.1 - 3.08 - 0.55	http://nonlinear.com/redirect/outbound?p=hmdb&param=HMDB41018	Calenduloside G methyl ester		1	4.20885
	809.472	809.473	8.90854	HMDB40781	Vinaginsenoside R11		M+Na	C41H70O14	72.5	43.5	30.4	97.0933	100 - 45.7 - 13.1 - 2.79 - 0.489	http://nonlinear.com/redirect/outbound?p=hmdb&param=HMDB40781	Vinaginsenoside R11		1	4.20885
	809.472	809.473	8.90854	HMDB40418	Majonoside R2		M+Na	C41H70O14	73.1667	43.9	32	97.0933	100 - 45.7 - 13.1 - 2.79 - 0.489	http://nonlinear.com/redirect/outbound?p=hmdb&param=HMDB40418	Majonoside R2		1	4.20885
Healthy	869.517	869.519	-7.92776	HMDB41351	Koryoginsenoside R1	*	M+H	C46H76O15	70	42	30.9	87.9193	100 - 51.2 - 15.9 - 3.68 - 0.692 - 0.111	http://nonlinear.com/redirect/outbound?p=hmdb&param=HMDB41351	Koryoginsenoside R1		1	4.20885
Healthy	958.579	958.588	-0.583806	HMDB15529	Everolimus		M+H	C53H83NO14	69.1667	41.5	27.8	80.205	100 - 59.2 - 20.1 - 4.97 - 0.991 - 0.167	http://nonlinear.com/redirect/outbound?p=hmdb&param=HMDB15529	Everolimus		1	4.20885
Osteoarthritis	178.034	178.033	3.52596	HMDB38591	Brassicanal A		M+H	C9H7NOS	63.6667	38.2	15.6	79.7733	100 - 11 - 5.28 - 0.501	http://nonlinear.com/redirect/outbound?p=hmdb&param=HMDB38591	Brassicanal A		1	5.08068
Osteoarthritis	220.043	220.044	-8.4487	CSID389199	Guanidinoethyl methyl phosphate		M+Na	C4H12N3O4P	70.3333	42.2	26.5	93.745	100 - 5.71 - 0.96	http://nonlinear.com/redirect/outbound?p=chemspider&param=389199	Guanidinoethyl methyl phosphate		1	4.47457
Osteoarthritis	369.123	369.129	-0.264635	HMDB01204	trans-3-Hydroxycotinine glucuronide	*	M+H	C16H20N2O8	67.1667	40.3	14.5	87.5255	100 - 18.6 - 3.27 - 0.394	http://nonlinear.com/redirect/outbound?p=hmdb&param=HMDB01204	trans-3-Hydroxycotinine glucuronide		1	0.691167
Osteoarthritis	405.197	405.195	-8.05964	CSID108701	Tetraxetan		M+H	C16H28N4O8	66.6667	40	18.6	90.233	100 - 19.4 - 3.43 - 0.422	http://nonlinear.com/redirect/outbound?p=chemspider&param=108701	Tetraxetan		1	4.13172
Osteoarthritis	464.306	464.306	-3.9684	CSID388706	Gentamycin C2		M+H, M+Na	C20H41N5O7	66.8333	40.1	14.3	90.9197	100 - 24.2 - 4.25 - 0.555	http://nonlinear.com/redirect/outbound?p=chemspider&param=388706	Gentamycin C2	463.299	1	4.27743
Osteoarthritis	466.321	466.312	-8.74246	HMDB00138	Glycocholic acid		M+H	C26H43NO6	65.1667	39.1	15.5	89.7373	100 - 29.2 - 5.35 - 0.731	http://nonlinear.com/redirect/outbound?p=hmdb&param=HMDB00138	Glycocholic acid		1	0.734033
	466.321	466.312	-8.74246	HMDB00331	3a,7b,12a-Trihydroxyoxocholanyl-Glycine		M+H	C26H43NO6	65.1667	39.1	15.5	89.7373	100 - 29.2 - 5.35 - 0.731	http://nonlinear.com/redirect/outbound?p=hmdb&param=HMDB00331	3a,7b,12a-Trihydroxyoxocholanyl-Glycine		1	0.734033
	466.321	466.312	-8.74246	HMDB32596	Sodium glycocholate		M+H	C26H43NO6	65.1667	39.1	15.5	89.7373	100 - 29.2 - 5.35 - 0.731	http://nonlinear.com/redirect/outbound?p=hmdb&param=HMDB32596	Sodium glycocholate		1	0.734033
Osteoarthritis	487.292	487.284	5.5719	CSID140269	Pristimerin		M+Na	C30H40O4	66.5	39.9	14	91.8474	100 - 33.1 - 6.11 - 0.817	http://nonlinear.com/redirect/outbound?p=chemspider&param=140269	Pristimerin		1	4.14885
Osteoarthritis	494.312	494.321	-7.50588	HMDB06510	Cervonyl carnitine		M+Na	C29H45NO4	66.1667	39.7	14.7	92.3307	100 - 32.4 - 5.9 - 0.779	http://nonlinear.com/redirect/outbound?p=hmdb&param=HMDB06510	Cervonyl carnitine		1	8.86495
Osteoarthritis	552.075	552.074	-3.66525	CSID30791094	dTDP-3-amino-2,3,6-trideoxy-D-threo-hexopyranos-4-ulose		M+Na	C16H25N3O13P2	64.3333	38.6	16.9	80.508	100 - 19.2 - 4.42 - 0.611	http://nonlinear.com/redirect/outbound?p=chemspider&param=30791094	dTDP-3-amino-2,3,6-trideoxy-D-threo-hexopyranos-4-ulose		1	4.046
Osteoarthritis	790.496	790.494	-0.903642	CSID64402	ERYTHROMYCIN PROPIONATE	*	M+H	C40H71NO14	69.5	41.7	47.6	62.1461	100 - 45 - 12.8 - 2.71 - 0.47	http://nonlinear.com/redirect/outbound?p=chemspider&param=64402	ERYTHROMYCIN PROPIONATE		1	4.67458
Osteoarthritis	829.469	829.455	-3.14713	HMDB35449	1beta,2alpha,3beta,19alpha-Tetrahydroxy-12-ursen-28-oic acid 28-O-[b-D-Glucopyranosyl-(1->2)-b-D-glucopyranosyl] ester		M+H	C42H68O16	63.1667	37.9	14.2	79.2566	100 - 46.8 - 14 - 3.14 - 0.577	http://nonlinear.com/redirect/outbound?p=hmdb&param=HMDB35449	1beta,2alpha,3beta,19alpha-Tetrahydroxy-12-ursen-28-oic acid 28-O-[b-D-Glucopyranosyl-(1->2)-b-D-glucopyranosyl] ester		1	4.14885
Osteoarthritis	1071.68	1071.67	6.59789	CSID28285403	(3S)-3-{(2S,3R,5S)-5-[(2R)-3-{(2S,4aS,5aR,6R,6aS,7aR,8R,9Z,11aS,12aR,13aS,14aR,17S,18R,19aS,20aR,21aS,23aR,24aS,25aR,26aS,27aR)-6,17-Dihydroxy-2-[(2E,4R)-5-hydroxy-2,4-dimethyl-2-penten-1-yl]-6a,8,12a_x000D_ ,13a,17,27a-hexamethyl-3-methylene-2,3,4,4a,5a,6,6a,7a,8,11,11a,12a,13,13a,14a,15,16,17,18,19a,20,20a,21a,22,23,23a,24a,25,25a,26a,27,27a-dotriacontahydrooxepino[2''',3''':5'',6'']pyrano[2'',…		M+H	C60H94O16	62.8333	37.7	14.6	81.2063	100 - 66.6 - 25.1 - 6.88 - 1.51 - 0.28	http://nonlinear.com/redirect/outbound?p=chemspider&param=28285403	(3S)-3-{(2S,3R,5S)-5-[(2R)-3-{(2S,4aS,5aR,6R,6aS,7aR,8R,9Z,11aS,12aR,13aS,14aR,17S,18R,19aS,20aR,21aS,23aR,24aS,25aR,26aS,27aR)-6,17-Dihydroxy-2-[(2E,4R)-5-hydroxy-2,4-dimethyl-2-penten-1-yl]-6a,8,12a_x000D_ ,13a,17,27a-hexamethyl-3-methylene-2,3,4,4a,5a,6,6a,7a,8,11,11a,12a,13,13a,14a,15,16,17,18,19a,20,20a,21a,22,23,23a,24a,25,25a,26a,27,27a-dotriacontahydrooxepino[2''',3''':5'',6'']pyrano[2'',…		1	4.14885

## Sheet: Table S4
Highest	m/z	Progenesis m/z	Mass Error (ppm)	Compound ID	Description	Accepted?	Adducts	Formula	Score (out of 100)	Score (out of 60)	Fragmentation Score	Isotope Similarity	Theoretical Isotope Distribution	Link	Description.1	Neutral mass (Da)	Charge	Retention time (min)
Osteoarthritis	494.312	494.321	-7.50588	HMDB06510	Cervonyl carnitine		M+Na	C29H45NO4	66.1667	39.7	14.7	92.3307	100 - 32.4 - 5.9 - 0.779	http://nonlinear.com/redirect/outbound?p=hmdb&param=HMDB06510	Cervonyl carnitine		1	8.86495
Osteoarthritis	178.034	178.033	3.52596	HMDB38591	Brassicanal A		M+H	C9H7NOS	63.6667	38.2	15.6	79.7733	100 - 11 - 5.28 - 0.501	http://nonlinear.com/redirect/outbound?p=hmdb&param=HMDB38591	Brassicanal A		1	5.08068
Osteoarthritis	335.088	335.086	-9.89206	HMDB30842	4',5,7-Trimethoxyflavone		M+Na	C18H16O5	61.8333	37.1	10.5	85.572	100 - 19.8 - 2.89 - 0.314	http://nonlinear.com/redirect/outbound?p=hmdb&param=HMDB30842	4',5,7-Trimethoxyflavone		1	0.734033
	335.088	335.086	-9.89206	HMDB36411	5-Hydroxy-4',7-dimethoxy-6-methylflavone		M+Na	C18H16O5	61.8333	37.1	10.5	85.572	100 - 19.8 - 2.89 - 0.314	http://nonlinear.com/redirect/outbound?p=hmdb&param=HMDB36411	5-Hydroxy-4',7-dimethoxy-6-methylflavone		1	0.734033
	335.088	335.086	-9.89206	HMDB37330	3',5,6-Trimethoxyflavone		M+Na	C18H16O5	61.8333	37.1	10.5	85.572	100 - 19.8 - 2.89 - 0.314	http://nonlinear.com/redirect/outbound?p=hmdb&param=HMDB37330	3',5,6-Trimethoxyflavone		1	0.734033
	335.088	335.086	-9.89206	HMDB37331	2',5,6-Trimethoxyflavone		M+Na	C18H16O5	61.8333	37.1	10.5	85.572	100 - 19.8 - 2.89 - 0.314	http://nonlinear.com/redirect/outbound?p=hmdb&param=HMDB37331	2',5,6-Trimethoxyflavone		1	0.734033
Osteoarthritis	369.123	369.129	-0.264635	HMDB01204	trans-3-Hydroxycotinine glucuronide	*	M+H	C16H20N2O8	67.1667	40.3	14.5	87.5255	100 - 18.6 - 3.27 - 0.394	http://nonlinear.com/redirect/outbound?p=hmdb&param=HMDB01204	trans-3-Hydroxycotinine glucuronide		1	0.691167
Osteoarthritis	405.197	405.195	-8.05964	CSID108701	Tetraxetan		M+H	C16H28N4O8	66.6667	40	18.6	90.233	100 - 19.4 - 3.43 - 0.422	http://nonlinear.com/redirect/outbound?p=chemspider&param=108701	Tetraxetan		1	4.13172
Osteoarthritis	464.306	464.306	-3.9684	CSID388706	Gentamycin C2		M+H, M+Na	C20H41N5O7	66.8333	40.1	14.3	90.9197	100 - 24.2 - 4.25 - 0.555	http://nonlinear.com/redirect/outbound?p=chemspider&param=388706	Gentamycin C2	463.299	1	4.27743
Osteoarthritis	466.321	466.312	-8.74246	HMDB00138	Glycocholic acid		M+H	C26H43NO6	65.1667	39.1	15.5	89.7373	100 - 29.2 - 5.35 - 0.731	http://nonlinear.com/redirect/outbound?p=hmdb&param=HMDB00138	Glycocholic acid		1	0.734033
	466.321	466.312	-8.74246	HMDB00331	3a,7b,12a-Trihydroxyoxocholanyl-Glycine		M+H	C26H43NO6	65.1667	39.1	15.5	89.7373	100 - 29.2 - 5.35 - 0.731	http://nonlinear.com/redirect/outbound?p=hmdb&param=HMDB00331	3a,7b,12a-Trihydroxyoxocholanyl-Glycine		1	0.734033
	466.321	466.312	-8.74246	HMDB32596	Sodium glycocholate		M+H	C26H43NO6	65.1667	39.1	15.5	89.7373	100 - 29.2 - 5.35 - 0.731	http://nonlinear.com/redirect/outbound?p=hmdb&param=HMDB32596	Sodium glycocholate		1	0.734033
Osteoarthritis	487.292	487.284	5.5719	CSID140269	Pristimerin		M+Na	C30H40O4	66.5	39.9	14	91.8474	100 - 33.1 - 6.11 - 0.817	http://nonlinear.com/redirect/outbound?p=chemspider&param=140269	Pristimerin		1	4.14885
Osteoarthritis	552.075	552.074	-3.66525	CSID30791094	dTDP-3-amino-2,3,6-trideoxy-D-threo-hexopyranos-4-ulose		M+Na	C16H25N3O13P2	64.3333	38.6	16.9	80.508	100 - 19.2 - 4.42 - 0.611	http://nonlinear.com/redirect/outbound?p=chemspider&param=30791094	dTDP-3-amino-2,3,6-trideoxy-D-threo-hexopyranos-4-ulose		1	4.046
Osteoarthritis	790.496	790.494	-0.903642	CSID64402	ERYTHROMYCIN PROPIONATE	*	M+H	C40H71NO14	69.5	41.7	47.6	62.1461	100 - 45 - 12.8 - 2.71 - 0.47	http://nonlinear.com/redirect/outbound?p=chemspider&param=64402	ERYTHROMYCIN PROPIONATE		1	4.67458
Osteoarthritis	829.469	829.455	-3.14713	HMDB40123	Centellasaponin B		M+H	C42H68O16	62.3333	37.4	11.5	79.2566	100 - 46.8 - 14 - 3.14 - 0.577	http://nonlinear.com/redirect/outbound?p=hmdb&param=HMDB40123	Centellasaponin B		1	4.14885
	829.469	829.455	-3.14713	HMDB35449	1beta,2alpha,3beta,19alpha-Tetrahydroxy-12-ursen-28-oic acid 28-O-[b-D-Glucopyranosyl-(1->2)-b-D-glucopyranosyl] ester		M+H	C42H68O16	63.1667	37.9	14.2	79.2566	100 - 46.8 - 14 - 3.14 - 0.577	http://nonlinear.com/redirect/outbound?p=hmdb&param=HMDB35449	1beta,2alpha,3beta,19alpha-Tetrahydroxy-12-ursen-28-oic acid 28-O-[b-D-Glucopyranosyl-(1->2)-b-D-glucopyranosyl] ester		1	4.14885
Osteoarthritis	1071.68	1071.67	6.59789	CSID28285403	(3S)-3-{(2S,3R,5S)-5-[(2R)-3-{(2S,4aS,5aR,6R,6aS,7aR,8R,9Z,11aS,12aR,13aS,14aR,17S,18R,19aS,20aR,21aS,23aR,24aS,25aR,26aS,27aR)-6,17-Dihydroxy-2-[(2E,4R)-5-hydroxy-2,4-dimethyl-2-penten-1-yl]-6a,8,12a_x000D_ ,13a,17,27a-hexamethyl-3-methylene-2,3,4,4a,5a,6,6a,7a,8,11,11a,12a,13,13a,14a,15,16,17,18,19a,20,20a,21a,22,23,23a,24a,25,25a,26a,27,27a-dotriacontahydrooxepino[2''',3''':5'',6'']pyrano[2'',…		M+H	C60H94O16	62.8333	37.7	14.6	81.2063	100 - 66.6 - 25.1 - 6.88 - 1.51 - 0.28	http://nonlinear.com/redirect/outbound?p=chemspider&param=28285403	(3S)-3-{(2S,3R,5S)-5-[(2R)-3-{(2S,4aS,5aR,6R,6aS,7aR,8R,9Z,11aS,12aR,13aS,14aR,17S,18R,19aS,20aR,21aS,23aR,24aS,25aR,26aS,27aR)-6,17-Dihydroxy-2-[(2E,4R)-5-hydroxy-2,4-dimethyl-2-penten-1-yl]-6a,8,12a_x000D_ ,13a,17,27a-hexamethyl-3-methylene-2,3,4,4a,5a,6,6a,7a,8,11,11a,12a,13,13a,14a,15,16,17,18,19a,20,20a,21a,22,23,23a,24a,25,25a,26a,27,27a-dotriacontahydrooxepino[2''',3''':5'',6'']pyrano[2'',…		1	4.14885
Osteoarthritis	220.043	220.044	-8.4487	CSID389199	Guanidinoethyl methyl phosphate		M+Na	C4H12N3O4P	70.3333	42.2	26.5	93.745	100 - 5.71 - 0.96	http://nonlinear.com/redirect/outbound?p=chemspider&param=389199	Guanidinoethyl methyl phosphate		1	4.47457
Healthy	409.15	409.15	2.31385	CSID65952	Nodakenin		M+H	C20H24O9	64	38.4	16.1	78.7232	100 - 22.3 - 4.21 - 0.569	http://nonlinear.com/redirect/outbound?p=chemspider&param=65952	Nodakenin		1	7.21847
		409.15	2.30565	HMDB41508	Marmesin galactoside		M+H	C20H24O9	64	38.4	16.1	78.7232	100 - 22.3 - 4.21 - 0.569	http://nonlinear.com/redirect/outbound?p=hmdb&param=HMDB41508	Marmesin galactoside		1	7.21847
		409.15	8.66672	HMDB39570	Methylsyringin		M+Na	C18H26O9	61.3333	36.8	13	80.4099	100 - 20.1 - 3.77 - 0.486	http://nonlinear.com/redirect/outbound?p=hmdb&param=HMDB39570	Methylsyringin		1	7.21847
Healthy	809.472	809.473	8.90854	HMDB40418	Majonoside R2		M+Na	C41H70O14	73.1667	43.9	32	97.0933	100 - 45.7 - 13.1 - 2.79 - 0.489	http://nonlinear.com/redirect/outbound?p=hmdb&param=HMDB40418	Majonoside R2		1	4.23457
		809.473	8.90854	HMDB40781	Vinaginsenoside R11		M+Na	C41H70O14	72.5	43.5	30.4	97.0933	100 - 45.7 - 13.1 - 2.79 - 0.489	http://nonlinear.com/redirect/outbound?p=hmdb&param=HMDB40781	Vinaginsenoside R11		1	4.23457
		809.473	5.69065	HMDB41018	Calenduloside G methyl ester		M+H	C43H68O14	68.3333	41	15.4	96.3304	100 - 47.8 - 14.1 - 3.08 - 0.55	http://nonlinear.com/redirect/outbound?p=hmdb&param=HMDB41018	Calenduloside G methyl ester		1	4.23457
Healthy	430.233	430.233	4.39713	HMDB13024	Neurotensin 11-13	*	M+Na	C21H33N3O5	67.6667	40.6	22.1	85.9031	100 - 24.4 - 3.87 - 0.462	http://nonlinear.com/redirect/outbound?p=hmdb&param=HMDB13024	Neurotensin 11-13		1	0.7426
Healthy	511.201	511.206	-8.24044	CSID99300, HMDB15000	vardenafil		M+Na	C23H32N6O4S	66.3333	39.8	19.4	88.9183	100 - 28.4 - 9.23 - 1.82 - 0.28	http://nonlinear.com/redirect/outbound?p=chemspider&param=99300	vardenafil		1	4.13172
		511.206	-6.82253	HMDB30631	Rubraflavone D		M+Na	C30H32O6	66	39.6	11	94.5991	100 - 33 - 6.52 - 0.952 - 0.112	http://nonlinear.com/redirect/outbound?p=hmdb&param=HMDB30631	Rubraflavone D		1	4.13172
		511.206	-6.82253	HMDB41116	Kanzonol L		M+Na	C30H32O6	66	39.6	11.2	94.5991	100 - 33 - 6.52 - 0.952 - 0.112	http://nonlinear.com/redirect/outbound?p=hmdb&param=HMDB41116	Kanzonol L		1	4.13172
Healthy	387.168	387.168	-6.06669	CSID216984	3beta-(Acetyloxy)-5beta-methyl-6beta-chloroestr-9-en-17-one		M+Na	C21H29ClO3	60.3333	36.2	16.3	71.839	100 - 23.2 - 35.1 - 7.72 - 1.04 - 0.105	http://nonlinear.com/redirect/outbound?p=chemspider&param=216984	3beta-(Acetyloxy)-5beta-methyl-6beta-chloroestr-9-en-17-one		1	4.20028
Healthy	489.336	489.335	-2.71827	HMDB36884	7',8'-Dihydro-8'-hydroxycitraniaxanthin	*	M+H	C33H44O3	68.3333	41	19.2	89.2082	100 - 36.3 - 7.02 - 0.953 - 0.101	http://nonlinear.com/redirect/outbound?p=hmdb&param=HMDB36884	7',8'-Dihydro-8'-hydroxycitraniaxanthin		1	4.20885
Healthy	313.07	313.067	-3.31123	CSID389080	(+)-leucopelargonidin		M+Na	C15H14O6	69.5	41.7	15.9	96.3146	100 - 16.6 - 2.53 - 0.267	http://nonlinear.com/redirect/outbound?p=chemspider&param=389080	(+)-leucopelargonidin		1	0.716883
		313.067	-3.30146	HMDB32322	cis-3 and trans-2-Hexenyl propionate		M+Na	C15H14O6	69.5	41.7	15.9	96.3146	100 - 16.6 - 2.53 - 0.267	http://nonlinear.com/redirect/outbound?p=hmdb&param=HMDB32322	cis-3 and trans-2-Hexenyl propionate		1	0.716883
Healthy	621.43	621.426	-3.54308	HMDB30100	(8'R)-Neochrome	*	M+Na	C41H58O3	74.5	44.7	38.4	89.5407	100 - 45.1 - 10.6 - 1.7 - 0.212	http://nonlinear.com/redirect/outbound?p=hmdb&param=HMDB30100	(8'R)-Neochrome		1	4.24313
Healthy	425.204	425.203	-8.94186	CSID4514935, HMDB14682	Benazepril		M+H	C24H28N2O5	73.3333	44	32.8	96.9814	100 - 27.2 - 4.59 - 0.577	http://nonlinear.com/redirect/outbound?p=chemspider&param=4514935	Benazepril		1	0.6826
Healthy	272.164	272.164	7.19211	CSID390772	Lophocerine		M+Na	C15H23NO2	65.5	39.3	20.4	84.16	100 - 16.9 - 1.76 - 0.136	http://nonlinear.com/redirect/outbound?p=chemspider&param=390772	Lophocerine		1	4.20885
		272.164	7.19211	CSID7827709	Nupharidine		M+Na	C15H23NO2	63	37.8	13.1	84.16	100 - 16.9 - 1.76 - 0.136	http://nonlinear.com/redirect/outbound?p=chemspider&param=7827709	Nupharidine		1	4.20885
Healthy	721.408	721.407	-9.34074	HMDB36365	Cyclopassifloside X		M+Na	C37H62O12	73.8333	44.3	43.2	88.6162	100 - 41.2 - 10.7 - 2.09 - 0.334	http://nonlinear.com/redirect/outbound?p=hmdb&param=HMDB36365	Cyclopassifloside X		1	4.406
		721.407	-9.34074	HMDB35944	Cyclopassifloside I		M+Na	C37H62O12	72	43.2	37.7	88.6162	100 - 41.2 - 10.7 - 2.09 - 0.334	http://nonlinear.com/redirect/outbound?p=hmdb&param=HMDB35944	Cyclopassifloside I		1	4.406
		721.407	-9.34074	HMDB35946	Cyclopassifloside IV		M+Na	C37H62O12	72	43.2	37.7	88.6162	100 - 41.2 - 10.7 - 2.09 - 0.334	http://nonlinear.com/redirect/outbound?p=hmdb&param=HMDB35946	Cyclopassifloside IV		1	4.406
Healthy	545.33	545.33	1.14055	CSID391555	3,6-Anhydro-1-O-[2-(dodecanoyloxy)ethyl]-2,4,5-tris-O-(2-hydroxyethyl)hexitol		M+Na	C26H50O10	70.1667	42.1	15.3	96.3419	100 - 29.1 - 6.13 - 0.963 - 0.126	http://nonlinear.com/redirect/outbound?p=chemspider&param=391555	3,6-Anhydro-1-O-[2-(dodecanoyloxy)ethyl]-2,4,5-tris-O-(2-hydroxyethyl)hexitol		1	4.14885
Healthy	709.486	709.488	2.70599	MGDG(26:1/3:0)	MGDG(26:1/3:0)		M+Na	C38H70O10	68.6667	41.2	26.4	82.5786	100 - 42.3 - 10.8 - 2.04 - 0.312	http://nonlinear.com/redirect/outbound?p=lipidblast&param=MGDG%2826%3A1%2F3%3A0%29	MGDG(26:1/3:0)		1	4.24313
		709.488	2.70599	MGDG(3:0/26:1)	MGDG(3:0/26:1)		M+Na	C38H70O10	68.6667	41.2	26.4	82.5786	100 - 42.3 - 10.8 - 2.04 - 0.312	http://nonlinear.com/redirect/outbound?p=lipidblast&param=MGDG%283%3A0%2F26%3A1%29	MGDG(3:0/26:1)		1	4.24313
Healthy	363.198	363.197	1.53476	CSID210391	17,21-Epoxy-9-fluoro-11beta-hydroxyprogesterone	*	M+H	C21H27FO4	71.3333	42.8	26.3	89.5031	100 - 23.2 - 3.38 - 0.37	http://nonlinear.com/redirect/outbound?p=chemspider&param=210391	17,21-Epoxy-9-fluoro-11beta-hydroxyprogesterone		1	0.69975
Healthy	837.491	837.492	-9.09969	HMDB35727	Hebevinoside II		M+H	C45H72O14	64.6667	38.8	19.2	84.9683	100 - 50 - 15.1 - 3.4 - 0.62	http://nonlinear.com/redirect/outbound?p=hmdb&param=HMDB35727	Hebevinoside II		1	4.27743
		837.492	-9.09969	HMDB34597	Hebevinoside VII		M+H	C45H72O14	63	37.8	14.1	84.9683	100 - 50 - 15.1 - 3.4 - 0.62	http://nonlinear.com/redirect/outbound?p=hmdb&param=HMDB34597	Hebevinoside VII		1	4.27743
Healthy	958.579	958.588	-0.587628	CSID21106307, HMDB15529	everolimus		M+H	C53H83NO14	69.1667	41.5	27.8	80.205	100 - 59.2 - 20.1 - 4.97 - 0.991 - 0.167	http://nonlinear.com/redirect/outbound?p=chemspider&param=21106307	everolimus		1	4.13172
Healthy	771.509	771.51	-6.15649	CSID4445464	1-PALMITOYL-2-OLEOYL-SN-GLYCERO-3-(PHOSPHO-RAC-(1-GLYCEROL))	*	M+Na	C40H77O10P	70.6667	42.4	20.6	98.5031	100 - 44.5 - 11.7 - 2.28 - 0.359	http://nonlinear.com/redirect/outbound?p=chemspider&param=4445464	1-PALMITOYL-2-OLEOYL-SN-GLYCERO-3-(PHOSPHO-RAC-(1-GLYCEROL))		1	4.23457
Healthy	765.44	765.441	1.98761	HMDB38345	Alliosterol 1-rhamnoside 16-galactoside		M+Na	C39H66O13	74.3333	44.6	33.3	92.307	100 - 43.4 - 11.9 - 2.43 - 0.406	http://nonlinear.com/redirect/outbound?p=hmdb&param=HMDB38345	Alliosterol 1-rhamnoside 16-galactoside		1	4.20885
		765.441	-1.21643	CSID389987, HMDB15468	Digitoxin		M+H	C41H64O13	68.8333	41.3	15.4	92.3868	100 - 45.6 - 12.8 - 2.69 - 0.459	http://nonlinear.com/redirect/outbound?p=chemspider&param=389987	Digitoxin		1	4.20885
Healthy	619.444	619.445	-5.61656	CSID4518330	spirilloxanthin		M+Na	C42H60O2	65.6667	39.4	17.1	86.3098	100 - 46.2 - 10.8 - 1.72 - 0.208	http://nonlinear.com/redirect/outbound?p=chemspider&param=4518330	spirilloxanthin		1	4.20885
Healthy	164.015	164.014	0.458091	HMDB37168	2-Propanoylthiazole	*	M+Na	C6H7NOS	70.3333	42.2	23.4	88.419	100 - 7.77 - 4.99 - 0.336	http://nonlinear.com/redirect/outbound?p=hmdb&param=HMDB37168	2-Propanoylthiazole		1	0.734033
Healthy	347.166	347.166	3.86011	CSID8134	Piperonyl sulfoxide	*	M+H, M+Na	C18H28O3S	69.3333	41.6	16.4	96.1315	100 - 20.7 - 7.17 - 1.15 - 0.153	http://nonlinear.com/redirect/outbound?p=chemspider&param=8134	Piperonyl sulfoxide	324.177	1	4.14885
Healthy	459.321	459.321	-4.95887	CSID10128305, HMDB04649	demethylphylloquinone		M+Na	C30H44O2	67.1667	40.3	11.4	95.5763	100 - 33 - 5.69 - 0.679	http://nonlinear.com/redirect/outbound?p=chemspider&param=10128305	demethylphylloquinone		1	4.13172
	459.321	459.321	-5.68494	HMDB35983	Ganoderal A		M+Na	C30H44O2	72.3333	43.4	28.4	94.9882	100 - 33 - 5.69 - 0.679	http://nonlinear.com/redirect/outbound?p=hmdb&param=HMDB35983	Ganoderal A	506.283	1	0.716883
	459.321	459.321	-5.68494	HMDB30395	Manglupenone		M+Na	C30H44O2	74.1667	44.5	34.2	94.9882	100 - 33 - 5.69 - 0.679	http://nonlinear.com/redirect/outbound?p=hmdb&param=HMDB30395	Manglupenone		1	4.20028
Healthy	321.113	321.112	8.18499	HMDB29543	(+)-Ligballinol		M+Na	C18H18O4	68.3333	41	23.3	90.9527	100 - 19.8 - 2.68 - 0.272	http://nonlinear.com/redirect/outbound?p=hmdb&param=HMDB29543	(+)-Ligballinol		1	0.69975
	321.113	321.112	0.107542	HMDB41463	2,3-Dihydro-2,3-dihydroxy-4-(4-methoxyphenyl)-1H-phenalen-1-one		M+H	C20H16O4	68.6667	41.2	17	89.0415	100 - 22 - 3.12 - 0.332	http://nonlinear.com/redirect/outbound?p=hmdb&param=HMDB41463	2,3-Dihydro-2,3-dihydroxy-4-(4-methoxyphenyl)-1H-phenalen-1-one		1	8.99353
	321.113	321.112	8.18499	HMDB04808	7C-aglycone		M+Na	C18H18O4	69.1667	41.5	25.4	90.9527	100 - 19.8 - 2.68 - 0.272	http://nonlinear.com/redirect/outbound?p=hmdb&param=HMDB04808	7C-aglycone		1	4.166
Healthy	371.189	371.189	-0.186641	HMDB02759	Androsterone sulfate		M+H, M+Na	C19H30O5S	72	43.2	19.6	96.6509	100 - 21.9 - 7.83 - 1.33 - 0.198	http://nonlinear.com/redirect/outbound?p=hmdb&param=HMDB02759	Androsterone sulfate		1	0.734033
	371.189	371.189	-0.186641	HMDB13232	Etiocholanolone sulfate		M+H, M+Na	C19H30O5S	72	43.2	19.6	96.6509	100 - 21.9 - 7.83 - 1.33 - 0.198	http://nonlinear.com/redirect/outbound?p=hmdb&param=HMDB13232	Etiocholanolone sulfate		1	4.20885
Healthy	482.259	482.255	-3.60529	HMDB05084	N-Acetyl-leukotriene E4		M+H	C25H39NO6S	77.8333	46.7	49.9	87.9124	100 - 28.9 - 9.77 - 1.98 - 0.327	http://nonlinear.com/redirect/outbound?p=hmdb&param=HMDB05084	N-Acetyl-leukotriene E4	370.181	1	4.14885

## Sheet: Table S5
m/z	Progenesis m/z	Mass Error (ppm)	Compound ID	Description	Accepted?	Adducts	Formula	Score (out of 100)	Score (out of 60)	Fragmentation Score	Isotope Similarity	Theoretical Isotope Distribution	Link	Retention time (min)
130.025	130.024	-8.71191	HMDB41861	cyanuric acid		M+H	C3H3N3O3	71.5	42.9	28.9	95.0686	100 - 4.49 - 0.698	http://nonlinear.com/redirect/outbound?p=hmdb&param=HMDB41861	7.7359
133.051	133.05	2.44672	HMDB06855	(S)-2-Acetolactate		M+H	C5H8O4	66.1667	39.7	13.1	88.553	100 - 5.65 - 0.952	http://nonlinear.com/redirect/outbound?p=hmdb&param=HMDB06855	4.20885
	133.05	2.44672	HMDB06833	2-Acetolactate		M+H	C5H8O4	66.1667	39.7	13.1	88.553	100 - 5.65 - 0.952	http://nonlinear.com/redirect/outbound?p=hmdb&param=HMDB06833	4.20885
	133.05	2.44672	HMDB33958	2-Deoxy-L-ribono-1,4-lactone		M+H	C5H8O4	66.5	39.9	13.9	88.553	100 - 5.65 - 0.952	http://nonlinear.com/redirect/outbound?p=hmdb&param=HMDB33958	4.20885
	133.05	2.44672	HMDB29884	2-C-Methyl-1,4-erythrono-D-lactone		M+H	C5H8O4	66.5	39.9	13.9	88.553	100 - 5.65 - 0.952	http://nonlinear.com/redirect/outbound?p=hmdb&param=HMDB29884	4.20885
159.051	159.051	-1.56308	HMDB00462, CSID199	Allantoin		M+H	C4H6N4O3	68.5	41.1	13.5	93.686	100 - 5.97 - 0.769	http://nonlinear.com/redirect/outbound?p=hmdb&param=HMDB00462	8.50208
175.108	175.107	-6.34245	HMDB03357	N2-Acetylornithine		M+H	C7H14N2O3	59.8333	35.9	10.1	76.5641	100 - 8.58 - 0.942		11.314
199.07	199.069	-1.07687	CSID1266335	D-Alanyl-D-serine		M+Na	C6H12N2O4	73	43.8	21.7	98.8237	100 - 7.51 - 1.07	http://nonlinear.com/redirect/outbound?p=chemspider&param=1266335	0.716883
	199.069	-1.04775	HMDB29032	Serinyl-Alanine		M+Na	C6H12N2O4	73	43.8	21.7	98.8237	100 - 7.51 - 1.07	http://nonlinear.com/redirect/outbound?p=hmdb&param=HMDB29032	0.716883
	199.069	-1.04775	HMDB28851	Glycyl-Threonine		M+Na	C6H12N2O4	73.5	44.1	22.7	98.8237	100 - 7.51 - 1.07	http://nonlinear.com/redirect/outbound?p=hmdb&param=HMDB28851	0.716883
	199.069	-1.04775	HMDB29061	Threoninyl-Glycine		M+Na	C6H12N2O4	74.3333	44.6	25.3	98.8237	100 - 7.51 - 1.07	http://nonlinear.com/redirect/outbound?p=hmdb&param=HMDB29061	0.716883
231.097	231.096	-5.54547	HMDB31701	1-(gamma-Glutamylamino)cyclopropanecarboxylic acid		M+H	C9H14N2O5	70	42	27.3	88.888	100 - 10.8 - 1.56 - 0.126	http://nonlinear.com/redirect/outbound?p=hmdb&param=HMDB31701	4.38028
	231.096	-5.54547	HMDB39110	(2S,3'S)-alpha-Amino-2-carboxy-5-oxo-1-pyrrolidinebutanoic acid		M+H	C9H14N2O5	70	42	27.3	88.888	100 - 10.8 - 1.56 - 0.126	http://nonlinear.com/redirect/outbound?p=hmdb&param=HMDB39110	4.38028
	231.096	-5.54547	HMDB29013	Prolyl-Aspartate		M+H	C9H14N2O5	70.1667	42.1	27.8	88.888	100 - 10.8 - 1.56 - 0.126	http://nonlinear.com/redirect/outbound?p=hmdb&param=HMDB29013	4.38028
	231.096	-5.54547	HMDB02335	Aspartyl-L-proline		M+H	C9H14N2O5	70.1667	42.1	27.9	88.888	100 - 10.8 - 1.56 - 0.126	http://nonlinear.com/redirect/outbound?p=hmdb&param=HMDB02335	4.38028
243.16	243.159	1.37111	HMDB30987	2-Carboxy-4-dodecanolide		M+H	C13H22O4	65.3333	39.2	11.7	85.8984	100 - 14.5 - 1.79 - 0.159	http://nonlinear.com/redirect/outbound?p=hmdb&param=HMDB30987	11.074
258.089	258.088	-5.16271	CSID3899	meclofenoxate	*	M+H, M+Na	C12H16ClNO3	69	41.4	37.2	75.7105	100 - 13.6 - 33.4 - 4.48 - 0.479	http://nonlinear.com/redirect/outbound?p=chemspider&param=3899	10.771
260.093	260.091	5.13198	HMDB32775	3-Hydroxy-carbofuran		M+Na	C12H15NO4	75.1667	45.1	32.9	98.3146	100 - 13.7 - 1.69 - 0.145	http://nonlinear.com/redirect/outbound?p=hmdb&param=HMDB32775	8.75353
277.063	277.063	3.67057	CSID24604771	S-(Phenylacetothiohydroximoyl)-L-cysteine	*	M+Na	C11H14N2O3S	70	42	16.7	97.603	100 - 13.7 - 6.01 - 0.701	http://nonlinear.com/redirect/outbound?p=chemspider&param=24604771	0.734033
281.155	281.153	8.01218	HMDB39107	Ginsenoyne A		M+Na	C17H22O2	65.1667	39.1	11	93.42	100 - 18.7 - 2.06 - 0.168	http://nonlinear.com/redirect/outbound?p=hmdb&param=HMDB39107	0.716883
	281.153	8.01218	HMDB39152	Flavidulol A		M+Na	C17H22O2	65.1667	39.1	11.1	93.42	100 - 18.7 - 2.06 - 0.168	http://nonlinear.com/redirect/outbound?p=hmdb&param=HMDB39152	0.716883
286.049	286.048	-4.91681	CSID4938579	Nifuratel		M+H	C10H11N3O5S	63.5	38.1	13.2	83.2033	100 - 13 - 6.33 - 0.715 - 0.112	http://nonlinear.com/redirect/outbound?p=chemspider&param=4938579	10.7368
289.142	289.141	0.00929341	HMDB39516	4'-Dihydroabscisic acid		M+Na	C15H22O4	75	45	29.9	94.9566	100 - 16.6 - 2.12 - 0.199	http://nonlinear.com/redirect/outbound?p=hmdb&param=HMDB39516	0.75975
	289.141	0.00929341	HMDB36039	3alpha,15-Dihydroxymarasmene		M+Na	C15H22O4	75	45	29.9	94.9566	100 - 16.6 - 2.12 - 0.199	http://nonlinear.com/redirect/outbound?p=hmdb&param=HMDB36039	0.75975
	289.141	0.00929341	HMDB35740	Arlatin		M+Na	C15H22O4	75	45	29.9	94.9566	100 - 16.6 - 2.12 - 0.199	http://nonlinear.com/redirect/outbound?p=hmdb&param=HMDB35740	0.75975
	289.141	0.00929341	HMDB33229	Absindiol		M+Na	C15H22O4	75	45	29.9	94.9566	100 - 16.6 - 2.12 - 0.199	http://nonlinear.com/redirect/outbound?p=hmdb&param=HMDB33229	0.75975
	289.141	0.0663427	CSID4445404	Xanthoxic acid		M+Na	C15H22O4	75	45	29.9	94.9566	100 - 16.6 - 2.12 - 0.199	http://nonlinear.com/redirect/outbound?p=chemspider&param=4445404	0.75975
	289.141	0.00929341	HMDB37059	1alpha-Hydroxyarbusculin A		M+Na	C15H22O4	75.3333	45.2	31.1	94.9566	100 - 16.6 - 2.12 - 0.199	http://nonlinear.com/redirect/outbound?p=hmdb&param=HMDB37059	0.75975
299.102	299.1	0.511285	CSID38263	Oxagrelate	*	M+Na	C14H16N2O4	70.3333	42.2	17.5	93.9141	100 - 16.2 - 2.05 - 0.191	http://nonlinear.com/redirect/outbound?p=chemspider&param=38263	0.734033
305.138	305.137	3.86384	HMDB39241	Pisumic acid		M+Na	C15H22O5	69.8333	41.9	25.8	88.1672	100 - 16.7 - 2.33 - 0.234	http://nonlinear.com/redirect/outbound?p=hmdb&param=HMDB39241	4.38887
	305.137	3.86384	HMDB34941	Artabsinolide D		M+Na	C15H22O5	69.8333	41.9	26.1	88.1672	100 - 16.7 - 2.33 - 0.234	http://nonlinear.com/redirect/outbound?p=hmdb&param=HMDB34941	4.38887
	305.137	3.86384	HMDB41324	Bisbynin		M+Na	C15H22O5	71.6667	43	31.3	88.1672	100 - 16.7 - 2.33 - 0.234	http://nonlinear.com/redirect/outbound?p=hmdb&param=HMDB41324	4.38887
	305.138	6.67291	HMDB38989	Oxyhumulinic acid	*	M+Na	C15H22O5	73.3333	44	36.1	83.8717	100 - 16.7 - 2.33 - 0.234	http://nonlinear.com/redirect/outbound?p=hmdb&param=HMDB38989	7.8818
327.232	327.232	8.76999	HMDB01043, CSID392692	Arachidonic acid		M+Na	C20H32O2	66.8333	40.1	13	97.2803	100 - 22.1 - 2.73 - 0.245	http://nonlinear.com/redirect/outbound?p=hmdb&param=HMDB01043	0.734033
337.179	337.178	2.92933	HMDB12789	4-Oxo-13-cis-retinoate		M+Na	C20H26O3	68.1667	40.9	21.1	86.6613	100 - 22 - 2.93 - 0.289	http://nonlinear.com/redirect/outbound?p=hmdb&param=HMDB12789	0.708317
	337.178	2.92933	HMDB06285	4-oxo-Retinoic acid		M+Na	C20H26O3	69.1667	41.5	24.5	86.6613	100 - 22 - 2.93 - 0.289	http://nonlinear.com/redirect/outbound?p=hmdb&param=HMDB06285	0.708317
341.249	341.248	2.51624	CSID6357	dimethisterone		M+H	C23H32O2	70	42	16.5	96.3692	100 - 25.3 - 3.48 - 0.341	http://nonlinear.com/redirect/outbound?p=chemspider&param=6357	4.166
	341.248	2.51624	CSID140149	17-ethynylandrost-2-ene-17-ol-17-acetate		M+H	C23H32O2	70.1667	42.1	16.9	96.3692	100 - 25.3 - 3.48 - 0.341	http://nonlinear.com/redirect/outbound?p=chemspider&param=140149	4.166
348.194	348.193	-7.44371	HMDB38827	Murrayazolinol		M+H	C23H25NO2	67.5	40.5	13.8	96.9668	100 - 25.6 - 3.55 - 0.351	http://nonlinear.com/redirect/outbound?p=hmdb&param=HMDB38827	0.776883
	348.193	-7.44371	HMDB38828	Pyrafoline D		M+H	C23H25NO2	67.5	40.5	13.8	96.9668	100 - 25.6 - 3.55 - 0.351	http://nonlinear.com/redirect/outbound?p=hmdb&param=HMDB38828	0.776883
349.167	349.166	5.3633	HMDB39062	Triphasiol		M+H	C19H24O6	64	38.4	18.1	80.138	100 - 21.1 - 3.34 - 0.392	http://nonlinear.com/redirect/outbound?p=hmdb&param=HMDB39062	0.9056
	349.166	5.3633	HMDB35049	Gibberellin A67		M+H	C19H24O6	64	38.4	18.1	80.138	100 - 21.1 - 3.34 - 0.392	http://nonlinear.com/redirect/outbound?p=hmdb&param=HMDB35049	0.9056
	349.166	5.3633	HMDB35043	Gibberellin A58		M+H	C19H24O6	64.1667	38.5	18.6	80.138	100 - 21.1 - 3.34 - 0.392	http://nonlinear.com/redirect/outbound?p=hmdb&param=HMDB35043	0.9056
	349.166	5.3633	HMDB40944	3-Epigibberellin A1		M+H	C19H24O6	64.1667	38.5	18.6	80.138	100 - 21.1 - 3.34 - 0.392	http://nonlinear.com/redirect/outbound?p=hmdb&param=HMDB40944	0.9056
	349.166	5.3633	HMDB39622	Gibberellin A90		M+H	C19H24O6	64.1667	38.5	18.6	80.138	100 - 21.1 - 3.34 - 0.392	http://nonlinear.com/redirect/outbound?p=hmdb&param=HMDB39622	0.9056
	349.166	5.3633	HMDB38080	Gibberellin A81		M+H	C19H24O6	64.1667	38.5	18.6	80.138	100 - 21.1 - 3.34 - 0.392	http://nonlinear.com/redirect/outbound?p=hmdb&param=HMDB38080	0.9056
	349.166	5.3633	HMDB37773	8-Angeloylegelolide		M+H	C19H24O6	64.1667	38.5	18.6	80.138	100 - 21.1 - 3.34 - 0.392	http://nonlinear.com/redirect/outbound?p=hmdb&param=HMDB37773	0.9056
	349.166	5.3633	HMDB37004	Gibberellin A77		M+H	C19H24O6	64.1667	38.5	18.6	80.138	100 - 21.1 - 3.34 - 0.392	http://nonlinear.com/redirect/outbound?p=hmdb&param=HMDB37004	0.9056
	349.166	5.3633	HMDB35048	Gibberellin A54		M+H	C19H24O6	64.1667	38.5	18.6	80.138	100 - 21.1 - 3.34 - 0.392	http://nonlinear.com/redirect/outbound?p=hmdb&param=HMDB35048	0.9056
	349.166	5.3633	HMDB35044	Gibberellin A63		M+H	C19H24O6	64.1667	38.5	18.6	80.138	100 - 21.1 - 3.34 - 0.392	http://nonlinear.com/redirect/outbound?p=hmdb&param=HMDB35044	0.9056
	349.166	5.3633	HMDB34988	Gibberellin A60		M+H	C19H24O6	64.1667	38.5	18.6	80.138	100 - 21.1 - 3.34 - 0.392	http://nonlinear.com/redirect/outbound?p=hmdb&param=HMDB34988	0.9056
	349.166	5.3647	CSID4444780	Chamissonin diacetate		M+H	C19H24O6	64.3333	38.6	18.9	80.138	100 - 21.1 - 3.34 - 0.392	http://nonlinear.com/redirect/outbound?p=chemspider&param=4444780	0.9056
	349.166	5.3647	CSID390385	Eurycomalactone		M+H	C19H24O6	64.3333	38.6	19.1	80.138	100 - 21.1 - 3.34 - 0.392	http://nonlinear.com/redirect/outbound?p=chemspider&param=390385	0.9056
	349.166	5.3647	CSID4444826	(3aR,4S,6E,10Z,11aR)-10-(Hydroxymethyl)-6-methyl-3-methylene-2-oxo-2,3,3a,4,5,8,9,11a-octahydrocyclodeca[b]furan-4-yl 2-(hydroxymethyl)acrylate		M+H	C19H24O6	64.5	38.7	19.7	80.138	100 - 21.1 - 3.34 - 0.392	http://nonlinear.com/redirect/outbound?p=chemspider&param=4444826	0.9056
	349.166	5.03065	CSID4444835	Tagitinin F	*	M+H	C19H24O6	67.1667	40.3	27.4	80.138	100 - 21.1 - 3.34 - 0.392	http://nonlinear.com/redirect/outbound?p=chemspider&param=4444835	4.43172
363.148	363.148	-9.72296	CSID30791682	Clavamycin B		M+H	C13H22N4O8	63.1667	37.9	14.1	85.7625	100 - 16.1 - 2.86 - 0.321	http://nonlinear.com/redirect/outbound?p=chemspider&param=30791682	4.14885
	363.148	-9.72296	CSID30791681	(2S,3R)-2-{[(2S)-2,5-Diamino-3,4-dihydroxypentanoyl]amino}-3-hydroxy-3-[(3R,5S)-7-oxo-4-oxa-1-azabicyclo[3.2.0]hept-3-yl]propanoic acid		M+H	C13H22N4O8	63.1667	37.9	14.6	85.7625	100 - 16.1 - 2.86 - 0.321	http://nonlinear.com/redirect/outbound?p=chemspider&param=30791681	4.14885
375.2	375.199	-6.14212	HMDB29782	6-Epi-7-isocucurbic acid glucoside	*	M+H	C18H30O8	72.8333	43.7	30.9	94.5053	100 - 20.1 - 3.56 - 0.445	http://nonlinear.com/redirect/outbound?p=hmdb&param=HMDB29782	0.69975
383.101	383.101	9.58898	HMDB36377	7-Hydroxy-2-methyl-4-oxo-4H-1-benzopyran-5-carboxylic acid 7-glucoside		M+H	C17H18O10	61.1667	36.7	12.8	81.1588	100 - 19 - 3.76 - 0.485	http://nonlinear.com/redirect/outbound?p=hmdb&param=HMDB36377	4.54602
385.278	385.277	9.44315	HMDB34952	Persicaxanthin		M+H	C25H36O3	67.6667	40.6	17.5	95.9553	100 - 27.6 - 4.27 - 0.48	http://nonlinear.com/redirect/outbound?p=hmdb&param=HMDB34952	0.716883
	385.277	9.44315	HMDB36425	Persicachrome		M+H	C25H36O3	67.6667	40.6	17.5	95.9553	100 - 27.6 - 4.27 - 0.48	http://nonlinear.com/redirect/outbound?p=hmdb&param=HMDB36425	0.716883
413.254	413.254	0.84236	CSID390585	(14R)-3beta,5,6beta,10,16-pentahydroxygrayanotoxan-14-yl acetate	*	M+H	C22H36O7	76.3333	45.8	40.4	89.818	100 - 24.5 - 4.3 - 0.565	http://nonlinear.com/redirect/outbound?p=chemspider&param=390585	0.6826
425.204	425.203	-8.94186	CSID4514935, HMDB14682	Benazepril		M+H	C24H28N2O5	73.3333	44	32.8	96.9814	100 - 27.2 - 4.59 - 0.577	http://nonlinear.com/redirect/outbound?p=chemspider&param=4514935	0.6826
441.167	441.167	-1.4461	CSID65064	prednisolone phosphate	*	M+H	C21H29O8P	69.5	41.7	22.8	87.3689	100 - 23.4 - 4.25 - 0.568	http://nonlinear.com/redirect/outbound?p=chemspider&param=65064	10.7967
459.241	459.241	6.27096	HMDB34760	Hydroxystrobilurin D		M+H	C26H34O7	62.5	37.5	19.7	75.127	100 - 28.8 - 5.43 - 0.768	http://nonlinear.com/redirect/outbound?p=hmdb&param=HMDB34760	5.0004
	459.241	-1.08587	HMDB02504	3-Sulfodeoxycholic acid		M+H	C23H38O7S	64	38.4	19.8	73.5938	100 - 26.4 - 9.3 - 1.81 - 0.3	http://nonlinear.com/redirect/outbound?p=hmdb&param=HMDB02504	5.0004
	459.241	6.30463	CSID4444851	(2E,4E,6E,8E)-10-({(3R,4S,5S,6R)-5-Methoxy-4-[(2R)-2-methyl-3-(3-methyl-2-buten-1-yl)-2-oxiranyl]-1-oxaspiro[2.5]oct-6-yl}oxy)-10-oxo-2,4,6,8-decatetraenoic acid		M+H	C26H34O7	63.3333	38	21.9	75.127	100 - 28.8 - 5.43 - 0.768	http://nonlinear.com/redirect/outbound?p=chemspider&param=4444851	5.0004
	459.241	6.30463	CSID23223389	Cinobufotalin		M+H	C26H34O7	64.6667	38.8	25.9	75.127	100 - 28.8 - 5.43 - 0.768	http://nonlinear.com/redirect/outbound?p=chemspider&param=23223389	5.0004
	459.241	6.30463	CSID235060	Hellebrigenin 3-acetate		M+H	C26H34O7	64.6667	38.8	26.1	75.127	100 - 28.8 - 5.43 - 0.768	http://nonlinear.com/redirect/outbound?p=chemspider&param=235060	5.0004
466.222	466.222	4.83386	CSID26591970	(5S,6E,8S,9S,12R,13E,15E)-5,9,20-Trihydroxy-12-methoxy-6,8,16-trimethyl-2-azabicyclo[16.3.1]docosa-1(22),6,13,15,18,20-hexaene-3,11-dione		M+Na	C25H33NO6	77.1667	46.3	41.6	95.4845	100 - 28 - 5.01 - 0.671	http://nonlinear.com/redirect/outbound?p=chemspider&param=26591970	0.708317
469.305	469.303	-9.95353	HMDB35641	3-Hydroxysintaxanthin		M+Na	C31H42O2	63.1667	37.9	10.9	89.5623	100 - 34.1 - 6.04 - 0.74	http://nonlinear.com/redirect/outbound?p=hmdb&param=HMDB35641	4.14028
473.338	473.337	-3.55971	HMDB15157	Phytonadione		M+Na	C31H46O2	69.5	41.7	15.7	96.7653	100 - 34.1 - 6.06 - 0.742	http://nonlinear.com/redirect/outbound?p=hmdb&param=HMDB15157	0.734033
	473.337	-3.55971	HMDB03555	Vitamin K1		M+Na	C31H46O2	69.5	41.7	15.7	96.7653	100 - 34.1 - 6.06 - 0.742	http://nonlinear.com/redirect/outbound?p=hmdb&param=HMDB03555	0.734033
	473.337	-8.48721	HMDB31381	Methyl (7Z,9Z,9'Z)-6'-apo-y-caroten-6'-oate		M+H	C33H44O2	68.3333	41	19.4	94.7384	100 - 36.3 - 6.8 - 0.876	http://nonlinear.com/redirect/outbound?p=hmdb&param=HMDB31381	0.734033
	473.337	-8.48721	HMDB36882	Reticulataxanthin		M+H	C33H44O2	73.6667	44.2	35.4	94.7384	100 - 36.3 - 6.8 - 0.876	http://nonlinear.com/redirect/outbound?p=hmdb&param=HMDB36882	0.734033
481.256	481.256	-0.971226	HMDB37611	Lucidenic acid A		M+Na	C27H38O6	62.1667	37.3	10.3	77.3875	100 - 29.9 - 5.54 - 0.766	http://nonlinear.com/redirect/outbound?p=hmdb&param=HMDB37611	4.55458
482.259	482.255	-3.62197	CSID4445194, HMDB05084	N-acetylleukotriene E4		M+H	C25H39NO6S	77.8333	46.7	49.9	87.9124	100 - 28.9 - 9.77 - 1.98 - 0.327	http://nonlinear.com/redirect/outbound?p=chemspider&param=4445194	4.23457
490.285	490.284	8.56055	CSID13083250	isomigrastatin		M+H	C27H39NO7	58.8333	35.3	13.2	72.9396	100 - 30.3 - 5.87 - 0.851 - 0.101	http://nonlinear.com/redirect/outbound?p=chemspider&param=13083250	8.92495
494.32	494.321	-7.24508	PC(16:1/0:0)	PC(16:1/0:0)		M+H	C24H48NO7P	65.6667	39.4	10.2	94.8248	100 - 27.1 - 4.98 - 0.686	http://nonlinear.com/redirect/outbound?p=lipidblast&param=PC%2816%3A1%2F0%3A0%29	8.86495
494.32	494.321	-7.50588	HMDB06510	Cervonyl carnitine		M+Na	C29H45NO4	66.1667	39.7	14.7	92.3307	100 - 32.4 - 5.9 - 0.779	http://nonlinear.com/redirect/outbound?p=hmdb&param=HMDB06510	8.86495
496.336	496.335	-9.07851	PC(16:0/0:0)	PC(16:0/0:0)		M+H, M+Na	C24H50NO7P	82.8333	49.7	60.6	97.8244	100 - 27.2 - 4.99 - 0.687	http://nonlinear.com/redirect/outbound?p=lipidblast&param=PC%2816%3A0%2F0%3A0%29	5.0004
497.339	497.334	-2.17922	HMDB30273	Dehydrocarpaine II		M+Na	C28H46N2O4	61.5	36.9	13	74.0675	100 - 31.7 - 5.68 - 0.74	http://nonlinear.com/redirect/outbound?p=hmdb&param=HMDB30273	0.69975
501.367	501.367	-6.13582	HMDB34578	Deterrol stearate		M+Na	C33H50O2	68.3333	41	19.6	92.2017	100 - 36.3 - 6.82 - 0.88	http://nonlinear.com/redirect/outbound?p=hmdb&param=HMDB34578	4.20028
	501.368	4.32952	HMDB30272	Carpaine		M+Na	C28H50N2O4	69	41.4	19.9	94.5852	100 - 31.7 - 5.69 - 0.742	http://nonlinear.com/redirect/outbound?p=hmdb&param=HMDB30272	0.72545
517.306	517.304	5.41243	CSID391741	3-O-(alpha-L-olivosyl)oleandolide	*	M+H	C26H44O10	67.3333	40.4	44.3	63.9569	100 - 29 - 6.11 - 0.959 - 0.126	http://nonlinear.com/redirect/outbound?p=chemspider&param=391741	0.6826
518.319	518.319	-4.68971	PC(16:0/0:0)	PC(16:0/0:0)	*	M+Na	C24H50NO7P	73.3333	44	32	93.4911	100 - 27.2 - 4.99 - 0.687	http://nonlinear.com/redirect/outbound?p=lipidblast&param=PC%2816%3A0%2F0%3A0%29	8.85638
520.337	520.337	-6.09409	PC(18:2/0:0)	PC(18:2/0:0)	*	M+H, M+Na	C26H50NO7P	70.5	42.3	24	94.5579	100 - 29.3 - 5.59 - 0.798	http://nonlinear.com/redirect/outbound?p=lipidblast&param=PC%2818%3A2%2F0%3A0%29	5.0004
521.34	521.343	7.40458	CSID552701	neurosporaxanthin		M+Na	C35H46O2	64.6667	38.8	19.1	83.241	100 - 38.5 - 7.6 - 1.03 - 0.107	http://nonlinear.com/redirect/outbound?p=chemspider&param=552701	4.14028
522.353	522.353	-4.13758	PC(18:1/0:0)	PC(18:1/0:0)	*	M+H	C26H52NO7P	69.6667	41.8	18.3	95.2534	100 - 29.4 - 5.59 - 0.799	http://nonlinear.com/redirect/outbound?p=lipidblast&param=PC%2818%3A1%2F0%3A0%29	4.98327
523.356	523.352	2.80967	CSID4943331	Vicenistatin	*	M+H, M+Na	C30H48N2O4	69.5	41.7	34.2	77.7962	100 - 33.9 - 6.39 - 0.868	http://nonlinear.com/redirect/outbound?p=chemspider&param=4943331	0.6826
524.369	524.369	-3.3719	PC(18:0/0:0)	PC(18:0/0:0)		M+H, M+Na	C26H54NO7P	74.6667	44.8	28.7	99.2324	100 - 29.4 - 5.6 - 0.801	http://nonlinear.com/redirect/outbound?p=lipidblast&param=PC%2818%3A0%2F0%3A0%29	4.97468
532.336	532.337	-0.109739	PC(17:0/0:0)	PC(17:0/0:0)	*	M+Na	C25H52NO7P	68.1667	40.9	10.8	93.6804	100 - 28.3 - 5.29 - 0.742	http://nonlinear.com/redirect/outbound?p=lipidblast&param=PC%2817%3A0%2F0%3A0%29	8.8221
542.321	542.321	-0.519328	PC(18:2/0:0)	PC(18:2/0:0)	*	M+Na	C26H50NO7P	69	41.4	15.1	92.5531	100 - 29.3 - 5.59 - 0.798	http://nonlinear.com/redirect/outbound?p=lipidblast&param=PC%2818%3A2%2F0%3A0%29	8.84782
544.338	544.338	-2.70646	PC(20:4/0:0)	PC(20:4/0:0)	*	M+H, M+Na	C28H50NO7P	68.5	41.1	15	93.5425	100 - 31.5 - 6.23 - 0.922 - 0.111	http://nonlinear.com/redirect/outbound?p=lipidblast&param=PC%2820%3A4%2F0%3A0%29	8.80495
545.396	545.397	0.215733	HMDB41205	Panaxydol linoleate	*	M+Na	C35H54O3	69.3333	41.6	20	88.259	100 - 38.6 - 7.86 - 1.12 - 0.124	http://nonlinear.com/redirect/outbound?p=hmdb&param=HMDB41205	0.734033
552.075	552.074	-3.66525	CSID30791709	dTDP-3-amino-4,6-deoxy-3,4-dehydroglucose		M+Na	C16H25N3O13P2	63	37.8	12.7	80.508	100 - 19.2 - 4.42 - 0.611	http://nonlinear.com/redirect/outbound?p=chemspider&param=30791709	4.046
	552.074	-3.66525	CSID30791094	dTDP-3-amino-2,3,6-trideoxy-D-threo-hexopyranos-4-ulose		M+Na	C16H25N3O13P2	64.3333	38.6	16.9	80.508	100 - 19.2 - 4.42 - 0.611	http://nonlinear.com/redirect/outbound?p=chemspider&param=30791094	4.046
572.371	572.37	-5.24528	CSID30771021	(2R,4bS,6aS,12bS,12cR,14aS)-4b-Hydroxy-2-(2-hydroxy-2-propanyl)-12b,12c-dimethyl-9,10-bis(3-methyl-2-buten-1-yl)-5,6,6a,7,12,12b,12c,13,14,14a-decahydro-2H-chromeno[5',6':6,7]indeno[1,2-b]indol-3(4bH)_x000D_ -one	*	M+H, M+Na	C37H49NO4	75	45	43.1	87.7801	100 - 41.1 - 9.05 - 1.41 - 0.171	http://nonlinear.com/redirect/outbound?p=chemspider&param=30771021	4.94897
579.284	579.278	-1.10006	CSID20131003	Omadacycline	*	M+H, M+Na	C29H40N4O7	68.6667	41.2	17.9	89.4877	100 - 33.6 - 6.9 - 1.06 - 0.131	http://nonlinear.com/redirect/outbound?p=chemspider&param=20131003	4.14028
586.31	586.311	-2.93921	CSID21106220	Tanespimycin	*	M+H	C31H43N3O8	69.1667	41.5	17	93.9585	100 - 35.4 - 7.73 - 1.26 - 0.166	http://nonlinear.com/redirect/outbound?p=chemspider&param=21106220	5.0004
591.265	591.266	-9.81744	CSID4444440	LTF4		M+Na	C28H44N2O8S	56.6667	34	10.3	70.433	100 - 32.6 - 11.3 - 2.5 - 0.452	http://nonlinear.com/redirect/outbound?p=chemspider&param=4444440	5.0004
	591.266	-9.77763	HMDB06465	Leukotriene F4		M+Na	C28H44N2O8S	56.6667	34	10.3	70.433	100 - 32.6 - 11.3 - 2.5 - 0.452	http://nonlinear.com/redirect/outbound?p=hmdb&param=HMDB06465	5.0004
593.411	593.406	1.6529	HMDB39054	Tuberoside	*	M+H	C34H56O8	70.5	42.3	22.3	91.2167	100 - 37.7 - 8.56 - 1.44 - 0.196	http://nonlinear.com/redirect/outbound?p=hmdb&param=HMDB39054	0.674033
605.185	605.185	1.37048	HMDB35217	10-Acetoxyligustroside	*	M+Na	C27H34O14	69.3333	41.6	19.2	90.5284	100 - 30.1 - 7.26 - 1.27 - 0.192	http://nonlinear.com/redirect/outbound?p=hmdb&param=HMDB35217	6.14095
749.546	749.547	-0.849697	CSID4446659	Ubiquinone-10	*	M+Na	C49H74O4	68.3333	41	17.1	89.1225	100 - 54 - 15.1 - 2.92 - 0.434	http://nonlinear.com/redirect/outbound?p=chemspider&param=4446659	4.20885
790.496	790.494	-0.903642	CSID64402	ERYTHROMYCIN PROPIONATE	*	M+H	C40H71NO14	69.5	41.7	47.6	62.1461	100 - 45 - 12.8 - 2.71 - 0.47	http://nonlinear.com/redirect/outbound?p=chemspider&param=64402	4.67458
800.439	800.441	-1.953	CSID10128314	Leucomycin A6		M+H	C40H65NO15	60	36	20.1	62.0404	100 - 44.9 - 12.9 - 2.79 - 0.495	http://nonlinear.com/redirect/outbound?p=chemspider&param=10128314	6.1838
836.436	836.435	-6.89857	CSID4445365	midecamycin		M+Na	C41H67NO15	60.5	36.3	28.1	61.3645	100 - 46.1 - 13.4 - 2.94 - 0.526	http://nonlinear.com/redirect/outbound?p=chemspider&param=4445365	0.854033
	836.435	-6.89857	CSID4445492	Leucomycin A4		M+Na	C41H67NO15	60.5	36.3	28.1	61.3645	100 - 46.1 - 13.4 - 2.94 - 0.526	http://nonlinear.com/redirect/outbound?p=chemspider&param=4445492	0.854033
889.584	889.585	1.90187	CSID4445179	bacteriopheophytin		M+H	C55H76N4O6	60.3333	36.2	12.3	71.0834	100 - 62.1 - 20.2 - 4.55 - 0.797 - 0.115	http://nonlinear.com/redirect/outbound?p=chemspider&param=4445179	0.751167
958.579	958.588	-0.587628	CSID21106307, HMDB15529	everolimus		M+H	C53H83NO14	69.1667	41.5	27.8	80.205	100 - 59.2 - 20.1 - 4.97 - 0.991 - 0.167	http://nonlinear.com/redirect/outbound?p=chemspider&param=21106307	4.13172
1071.68	1071.67	6.59789	CSID28285403	(3S)-3-{(2S,3R,5S)-5-[(2R)-3-{(2S,4aS,5aR,6R,6aS,7aR,8R,9Z,11aS,12aR,13aS,14aR,17S,18R,19aS,20aR,21aS,23aR,24aS,25aR,26aS,27aR)-6,17-Dihydroxy-2-[(2E,4R)-5-hydroxy-2,4-dimethyl-2-penten-1-yl]-6a,8,12a_x000D_ ,13a,17,27a-hexamethyl-3-methylene-2,3,4,4a,5a,6,6a,7a,8,11,11a,12a,13,13a,14a,15,16,17,18,19a,20,20a,21a,22,23,23a,24a,25,25a,26a,27,27a-dotriacontahydrooxepino[2''',3''':5'',6'']pyrano[2'',…		M+H	C60H94O16	62.8333	37.7	14.6	81.2063	100 - 66.6 - 25.1 - 6.88 - 1.51 - 0.28	http://nonlinear.com/redirect/outbound?p=chemspider&param=28285403	4.14885

## Sheet: Table S6
Cluster	Pathway	Pathway total	Hits.total	Hits.sig	Expected	FET	EASE	FDR p-value	Cpd.Hits
1	Fatty acid activation	74	20	7	1.0603	0.011065	0.037015	0.017758
1	Saturated fatty acids beta-oxidation	36	7	4	0.51583	0.0080064	0.053553	0.018172
1	De novo fatty acid biosynthesis	106	27	7	1.5188	0.05881	0.13503	0.0204
1	Fatty Acid Metabolism	63	5	3	0.9027	0.0199	0.13511	0.020402
1	Omega-6 fatty acid metabolism	55	16	5	0.78807	0.05288	0.15254	0.020923
1	Carnitine shuttle	72	18	5	1.0317	0.083754	0.21013	0.022776
1	R Group Synthesis	7	3	2	0.1003	0.050604	0.35192	0.028369
1	Fatty acid oxidation	35	11	3	0.5015	0.18096	0.44786	0.03328
1	Fatty acid oxidation, peroxisome	28	12	3	0.4012	0.21896	0.49576	0.036199
1	Leukotriene metabolism	92	21	4	1.3182	0.32242	0.55492	0.040361
2	Fatty acid oxidation	35	11	5	0.95635	0.13082	0.30924	0.029882
2	Polyunsaturated fatty acid biosynthesis	21	9	4	0.57381	0.18589	0.42425	0.035575
2	De novo fatty acid biosynthesis	106	27	8	2.8964	0.41133	0.57664	0.045988
2	Phytanic acid peroxisomal oxidation	34	7	3	0.92902	0.26736	0.57886	0.046174
2	R Group Synthesis	7	3	2	0.19127	0.16905	0.59415	0.047486
2	Selenoamino acid metabolism	35	3	2	0.95635	0.16905	0.59415	0.047486
3	Phytanic acid peroxisomal oxidation	34	7	6	0.4985	3.5493e-05	0.00067121	0.038964
3	Omega-6 fatty acid metabolism	55	16	6	0.8064	0.014789	0.05288	0.040757
4	Glycosphingolipid biosynthesis - globoseries	16	3	3	0.55981	0.037034	0.25712	0.012756
4	Lysine metabolism	52	3	3	1.8194	0.037034	0.25712	0.012756
4	Tyrosine metabolism	160	6	4	5.5981	0.10012	0.31643	0.014563
4	Polyunsaturated fatty acid biosynthesis	21	9	5	0.73476	0.14481	0.3457	0.015568
4	Glycosphingolipid biosynthesis - ganglioseries	62	4	3	2.1693	0.11158	0.4055	0.017898
4	Keratan sulfate degradation	68	4	3	2.3792	0.11158	0.4055	0.017898
4	N-Glycan Degradation	16	5	3	0.55981	0.21146	0.53804	0.02484
4	Linoleate metabolism	46	2	2	1.6095	0.11182	0.55485	0.025954
4	Vitamin A (retinol) metabolism	67	2	2	2.3442	0.11182	0.55485	0.025954
4	Butanoate metabolism	34	2	2	1.1896	0.11182	0.55485	0.025954
4	Trihydroxycoprostanoyl-CoA beta-oxidation	9	2	2	0.3149	0.11182	0.55485	0.025954
4	Glycerophospholipid metabolism	156	12	5	5.4582	0.37311	0.60695	0.029859
4	Omega-3 fatty acid metabolism	39	13	5	1.3645	0.45468	0.67911	0.036724
4	Starch and Sucrose Metabolism	33	7	3	1.1546	0.43431	0.73763	0.04408
5	Purine metabolism	80	8	4	1.4928	0.036894	0.1498	0.013049
5	Leukotriene metabolism	92	21	6	1.7168	0.15169	0.3005	0.01746
5	Urea cycle/amino group metabolism	85	8	3	1.5861	0.15619	0.42459	0.022559
5	Methionine and cysteine metabolism	94	3	2	1.7541	0.083665	0.4411	0.023375
5	Tryptophan metabolism	94	5	2	1.7541	0.21928	0.62209	0.035596
5	Aminosugars metabolism	69	6	2	1.2876	0.29252	0.68957	0.04251
5	Aspartate and asparagine metabolism	114	7	2	2.1273	0.36495	0.74519	0.04987

## Sheet: Table S7
		Sample Name	AC01	AC02	AC03	AC04	AC05	AC06	AC07	AC08	AC09	AC10	AC11	AC12	AC13	AC14	AC15	AC16	AC17	AC18	AC19	AC21	AC22	AC23	AC24	AC25	AC26	AC27	AC28	AC29	AC30	AC31	AC32	AC33	AC34	AC35	AC36	C1	C10	C11	C2	C3	C4	C5	C6	C7	C8	C9
		Sex	M	F	M	M	F	M	M	M	M	F	F	F	F	F	F	M	M	M	F	F	M	M	M	M	F	F	F	M	M	F	F	F	F	F	F	0	0	0	0	0	0	0	0	0	0	0
		Age	48	69	71	67	68	65	66	79	No age record	60	64	83	67	68	65	53	80	78	65	85	75	71	49	74	66	83	No age record	No age record	89	60	66	66	74	39	81	0	0	0	0	0	0	0	0	0	0	0
mzmed	rtmed	Weight	159.2	174.5	223.3	171.8	172.8	175.2	141.5	93.1	110.7	89.4	101.9	80.8	69.1	17.8	16.8	60.2	49.7	40	24.5	50.1	30.9	29.1	47.7	97.7	134.6	79.3	46.7	50	28	55	20.4	21.2	60.1	37	31.5	100	100	100	100	100	100	100	100	100	100	100
363.001	0.0531833		0	0	1458.6	3259.03	2479.97	3070.91	5279.51	9211.51	4655.71	0	3039.21	8301.69	4078.4	16788.2	24362.6	5106.9	22174	0	0	5850.1	13664.6	12618.2	11904.6	11224.2	2885.66	3449.27	0	8642.35	0	0	0	27549	10426.5	9839.38	0	0	0	9338.15	5341.19	5783.28	2672.46	6634.36	0	7657.66	8097.78	4232.86
431.001	0.0535167		2324.76	0	2044.36	3062.77	2336.67	0	0	9097.16	3817.26	4587.77	4756.22	0	7998.45	21338.2	23147.7	10489.3	11968.1	12889.7	0	5463.01	15395.6	10953.9	10794	10352	3945.97	3567.15	12463.2	9145.18	12941.3	17383.1	32249	27186.8	6526.74	8486.02	28709.6	0	0	5984.11	5418.1	8146.29	0	7139.15	4327.62	6512.96	7973.87	3315.63
158.999	0.0536833		2217.57	0	0	3629.47	0	2640.91	5476.98	0	0	0	5855.34	8225.98	4550.77	19808.7	22813.4	5544.23	11960.5	10197.9	0	5117.84	0	0	9174.52	9840.51	2250.39	0	5384.49	6857.21	0	0	0	20636.8	0	0	0	0	0	0	5630.71	6535.01	2311.32	9718.93	4914.87	7519.87	8897.73	4521.04
175.108	0.05385		809.455	649.567	554.105	1691.53	1285.99	482.272	1105.31	2453.24	786.881	4155.84	966.644	2569.63	2310.04	12992.9	14301	5488.5	3942.53	3245.77	4043.47	5584.75	5319.62	6930.2	2290.84	2783.73	868.507	2882.98	2403.65	2281.23	3476.01	3057.41	9001.25	13769	2644.71	4077.52	6093.63	1562.21	1700.4	1771.35	2730.94	2398.18	1016.51	2545.01	1572.87	2282.92	1549.69	1451.06
124.061	0.05435		2778.4	2514.09	908.161	3025.18	2850.13	2904.14	3442.89	5501.46	4326.43	5761.65	4569.64	1238.32	6651.77	25637.8	29717.5	4658.08	10358.1	13106.7	23301.8	15274.3	17116.3	15238.2	9634.88	7902.73	786.341	6122.78	8005.68	9412.76	17066.9	9079.84	24961	21156.4	9111.94	13415.1	17352.7	5262.21	5251.19	3794.69	5802.55	5906.71	5085.62	7372.45	3051.54	8658.1	2884.33	5008.25
1179.34	0.05435		0	0	0	0	1511.86	1852.45	1191.89	4101.04	3301.96	0	489.832	1719.28	0	0	0	0	1126.55	1599.12	0	5526.85	0	16743.1	11364	6922.7	0	719.236	9425.08	3960.2	1245.88	9765.61	2165.4	0	9624.04	0	3265.09	1293.67	0	6181.67	2416.62	0	3312.41	4088.38	0	5379.9	3793.7	0
359.315	0.0551833		0	2657.12	0	0	0	1397.24	0	6755.89	0	5752.86	4342.01	6698.79	8292.76	0	0	0	12916.7	0	9927.97	6083.33	15815.2	20647	0	7566.98	3276.46	2921.87	5605.31	6819.14	0	0	28394.2	31466.2	7469.13	0	0	0	0	3833.82	3927.19	5049.62	2259.51	5683.53	3930.74	3409.95	7268.18	3449.97
840.873	0.0588833		0	3161.68	2689.26	0	3315.01	4168.72	525.649	8002.13	0	0	7224.47	0	0	32938.3	51537.3	14392.9	9187.53	3500.93	6661.44	2713.74	18755.9	0	14889.7	8587.74	4821.11	0	0	10841.5	19775	9909.4	0	19020.9	13044.8	0	30740	0	0	0	7857.61	6390.56	0	6841.61	0	10305.6	8477.55	6216.96
166.072	0.0592167		0	0	0	0	7245.26	0	0	0	0	0	0	0	0	0	0	0	27737.3	0	0	0	0	0	0	0	0	0	0	0	0	0	0	0	0	0	0	0	0	10633.5	14960.5	0	5683.01	17454.5	0	0	7489.23	11365.4
354.269	0.0615		4562.29	5126.52	2708.49	4579.21	4579.5	5272.5	4814.39	9442.82	9890.63	10794.7	7475.26	8816.78	15365.2	0	63681.8	16758.3	14626.1	26889	49554.5	19699.6	38558.8	29135.9	22124	13184.9	6289.76	11006.7	22245.1	19803.4	36006.3	13918.7	42334.8	31431.2	13948.1	30021.7	65209.3	0	0	5423.59	6544.68	3563.88	8614.1	4742.05	4363.67	7962.92	3921.03	0
227	0.0625833		11664.4	0	9629.88	0	0	8234.02	11061.3	23279.6	12109.7	0	19479.8	5023.9	0	0	128671	0	3912.56	44436.2	0	0	0	13932	41429.1	31917.5	12772	0	31323.6	0	0	32256.4	0	0	27870.9	0	0	36787.7	22181.4	25644	18612.6	14424.6	0	8501.94	0	16465.6	8661.88	23168.7
1043.35	0.0625833		2000.35	342.209	1711.99	0	2721.8	0	1619.92	3987.21	5557.43	0	4515.07	5652.17	0	25650.7	3260.29	0	6395.96	1314.26	0	0	9214.26	10588.9	0	9064.89	2351.42	2906.87	12234.3	7916.92	9169.27	9407.19	0	0	7808.62	0	11256.3	3157.68	0	0	5496.98	0	0	4510.42	0	0	4639.92	2071.68
90.9981	0.0626583		1459.9	0	0	1425.04	0	0	1597.1	0	0	2166.4	2560.42	3554.49	2227.62	0	11490	2179.54	121539	0	0	0	0	0	5870.5	2959.62	1004.75	0	6439.13	5077.67	0	7090.24	8796.62	8744.18	8907.54	0	0	0	0	0	0	0	2490.72	0	0	3137.04	4586.65	0
610.19	0.06275		1208.41	487.248	424.634	606.34	0	368.36	0	968.371	0	1830.82	0	993.706	0	3270.65	10614.5	1049.32	1917.56	1482.19	6734.56	2153.14	2453.62	0	3606.1	0	0	0	0	0	2404.32	1116.9	10046.9	3387.79	1920.67	2065.21	3536.99	0	1208.11	0	0	0	0	1201.47	0	0	0	0
227.932	0.06275		0	0	4773.97	3461.68	5261.81	3719.49	0	7838.04	0	0	10093	4371.66	12695.6	67465.9	0	0	24811.4	0	0	0	0	33029.6	0	10975.5	9516.82	0	16045	28159	9483.68	13080	0	0	0	0	23277.5	11689.2	12703.9	0	11295	7491.7	0	0	16929.6	6109.06	4292.9	2671.37
1199.84	0.0628333		0	3755.92	4472.58	702.832	3929.88	5572.44	5142.06	0	6674.97	3255.64	620.898	0	9765.18	26066.1	46488.7	10166	13626.7	10840.9	18607.6	0	14254.8	20076.9	13784.7	0	0	5235.67	13809.4	11678.9	12774.3	8263.3	49741.1	30125.3	12837.2	19983	22859.1	0	0	7398.92	4645.62	3888.18	0	7337.23	6801.61	8342.71	5584.71	2054.36
362.91	0.0634167		70582	0	41846.8	0	0	41368.6	0	83332.1	0	0	113572	156523	0	0	474897	0	151639	66438.9	41300.9	0	0	287927	262423	128833	53465.9	18517	0	170504	0	162184	1.13457e+06	0	209092	0	0	241141	109882	0	78024.9	0	0	0	0	0	0	0
791.868	0.0635833		2128.33	2026.19	1233.11	3238.74	1895.95	0	3187.82	5873.41	1958.75	5921.84	0	5770.98	730.89	4742.38	34254.2	3198.89	10623	1372.75	17710	6210.49	0	12997.9	10620.6	8868.37	421.63	0	20781.2	0	13273.9	15140.8	39424	0	8620.24	9089.55	13574.2	0	0	7785.12	7422.84	4398.56	7933.65	4792.52	5331.98	6497.08	5751.66	4856.21
1131.84	0.0644167		0	0	1549.42	2549.27	2463.78	0	3593.55	6926.49	5366.56	0	3892.04	0	0	0	14843.1	0	13742.9	0	20636.6	1000.89	0	0	10727.1	9695.62	5352.2	0	0	13195.4	10625.9	10250.1	7562.33	0	10331.8	0	17622.4	0	0	0	0	0	1801.75	4785.14	0	0	0	5215.29
431.906	0.0644167		6789.29	2969.07	4894.51	6568.46	4847.44	4239.29	1967.36	8168.73	4578.52	3685.2	7886.63	11340.6	0	0	0	0	11874.1	0	12189.8	18480.2	0	32859.7	22108	10890.5	6901.8	0	16263.5	22777.9	0	24119.2	0	0	5656.79	0	0	6531.15	12822.7	14402.4	8957.45	3267.8	0	0	10946.4	0	10645.5	6401.8
1112.85	0.0644167		1863.66	0	0	2235.63	567.672	1829.3	3013.68	5864.99	3804.67	0	3402.35	0	0	0	14220.1	7488.09	10044.2	0	0	7688.47	8994.25	23913.7	9276.98	5666.04	1550.09	0	0	7009.51	3332.88	12027.2	0	0	0	4800.27	0	0	0	6527.49	5466.79	5510.5	0	0	0	8103.28	0	4092.84
1195.84	0.0668667		3172.12	0	2073.39	2874.28	443.029	271.096	0	0	0	0	0	5498.2	0	0	26769.7	7125.13	14535.2	1323.37	0	0	0	0	6808.96	0	4493.22	3113.83	1129.2	12287.9	10044.7	7536.29	0	0	11875.8	0	21625.8	0	0	0	5121.93	6117.77	1217.09	5381.5	0	8885.63	6937.87	6162
176.103	0.0675333		1245.25	759.589	883.035	2456.4	1113.11	1187.57	1424.95	2151.69	856.689	2413.4	1893.76	2358.08	2774.36	10099.3	11916	894.017	4719.62	4798.17	3976.53	4064.39	7052.06	6245.59	6180.08	2458.03	2433.18	3685	4485.87	3889.63	1890.39	4461.4	6331.43	8715.01	3511.47	2957.68	3972.59	2142.32	2530.15	3799.69	1813.28	1998.01	1911.17	1948.05	1852.21	1452.22	4653.94	1875.16
336.909	0.069675		1689.29	2156.72	2373.9	0	3515.43	4303.55	4648.67	9373.14	8757.45	0	0	11242.3	9181.12	9034.05	70147.9	0	11337.4	0	16149.6	0	21251.7	36937.3	9179.82	0	1289.13	7810.16	15020.1	19211.8	31395.2	2377.87	0	27076.9	18680.7	0	23944.6	18114.8	7845.48	7565.24	10553.3	3064	0	6777.4	9982.23	0	11215.4	6126.54
540.888	0.0708167		13564.1	8778.94	0	3091.25	6671.74	7238.42	15224.8	16952.8	25665.1	0	12542	26189.4	0	0	65852.9	0	41499.7	7928.41	94590.3	0	0	0	31629.7	13312.4	16443.6	28203.3	0	19968.9	62323.8	26361.7	0	0	30754.8	74469.7	0	18479.2	29417.7	0	1808.92	17671.4	0	2177.88	31567.2	0	9786.13	24239.1
430.903	0.0709		67221.4	0	41432.2	58966.6	0	43920	0	89157.6	0	0	117319	137914	121135	0	606038	0	184070	0	0	0	306244	269665	0	128431	93700	0	0	159219	0	171065	0	411955	161471	0	516868	227069	134613	0	0	77029.2	0	0	0	0	0	0
1063.85	0.0709		2674.58	2235.04	1462.59	501.492	2245.63	2601.63	3708.51	5980.1	6152.7	2916.73	5557.61	7081.09	7341.73	0	0	0	1240	1586.43	20475.8	0	17322	14489	0	7703.08	5061.89	0	1266.75	11259.6	24263	7586.44	29829.6	0	11386.3	10140.6	15539	0	0	8751.86	7376.42	4748.48	0	5514.17	0	9463.55	6853.22	4074.98
838.999	0.0709833		1491.05	0	1075.77	1865.58	0	1576.15	1896.42	3284.51	1429.61	1886.1	1618.04	3719.74	0	0	0	6949	6281.88	6430.05	0	6774.05	7212.05	8028.31	9181.64	2950.26	2283.5	0	8082.54	4510.31	6068.76	7723.52	21190.1	10582.3	6518.92	7745.44	0	1984.03	0	0	0	0	2554.15	3103.89	0	0	5019.48	0
1152.84	0.0709833		0	0	7454.58	2362.42	0	8141.47	1504.15	16102.8	22172.1	0	11375.6	18231.6	0	97052.9	26971.6	0	27489.7	0	0	0	0	61110.5	0	23546.9	6925.07	0	2843.13	7336.18	0	32519.5	0	47363.3	18560	38224.6	41026.5	12239.6	0	12885.9	10075.1	0	0	2095.34	15984.4	18290.9	17178.1	14103.8
772.877	0.0709833		983.744	1294.46	2939.86	2474.16	0	0	0	0	5303.16	6990.27	5144.88	4665.47	0	9536.39	28240.6	8961.59	6911.61	0	0	10401	21965.9	25387.3	1675.01	9480.56	3923.2	8022.64	0	10001.3	0	9662.3	0	0	11607	0	0	0	0	0	5167.16	6968.34	0	0	0	7720.04	6800.01	4653.68
363.914	0.071075		0	0	2271.19	2747.22	0	0	0	0	4008.71	0	5424.63	7295.63	0	23672.5	0	0	7025.85	0	0	0	25620.9	14983	0	4799.9	3327.92	0	1688.8	5978.47	21787.9	0	0	32814.3	9892.09	26611.1	31320.4	5391.34	14118.2	11900.7	0	0	0	4655.03	11398.7	0	9389.85	8450.89
770.999	0.07115		1177.88	1195.24	1116.76	1588.84	1308.18	1239.02	1928.27	2043.66	1546.41	2220.41	1912.14	0	3731.41	7369.4	10717.9	4172.03	3133.45	4752.28	0	5890.89	4315.44	7420.49	7384.78	2764.59	2315.84	0	6256.27	3565	7543.91	6308.56	6310.34	0	4554.76	3264.99	0	1186.57	0	0	0	0	3389.62	0	0	0	2407.26	0
294.919	0.07115		9298.69	2538.65	7847.33	4103.27	7927.55	9870.22	13136.5	17769.8	20142.8	0	16700.1	25231.9	0	0	0	0	37524.5	0	0	0	10903.3	0	47426.8	16439.9	6167.6	22564.9	29692.7	24785.1	0	43360.7	0	0	32199.8	38114.2	61860.8	67765.9	31455.1	0	0	0	0	0	0	0	6871.44	0
634.999	0.0712333		1085.21	737.841	772.706	773.306	1194.88	1050.72	1143.49	1897.23	0	1697.91	1099.48	1344.22	2756.83	20710.3	13250.4	4815.29	4471.88	5005.11	12007.3	8565.35	4992.44	5821.92	4069.79	3531.79	1845.68	2302.06	7740.51	3790.56	0	5067.82	5758.51	7377.95	4827.17	3046.89	7569.43	0	0	0	0	0	1692.93	0	0	0	0	0
355.271	0.0712333		623.925	1001.67	1156.32	0	820.136	0	1590.63	2488.06	0	0	0	0	0	6565.46	0	2468.79	6546.13	0	0	2453.28	0	7674.11	0	3415.79	822.288	1485.69	5613.63	5210.25	0	0	18425.6	0	0	0	1470.08	2397.98	3179.91	1781.12	3207.57	1941.11	1817.68	1886.79	2287.13	3516.21	1728.65	1836.2
702.999	0.0713167		1504.94	1219.56	1219.81	1248.31	1641.06	1764.42	2807.77	2520.81	1991.52	2396.15	1355.89	3582.37	0	13199.2	11878.2	7037.45	3814.01	6816.82	12406.2	7067.72	4988.94	6192.31	7480.75	3327.11	2598.27	0	7043.58	4661.4	8562.7	7461.21	15793.5	8904.02	6784.27	4634.34	10428.6	0	0	0	0	0	2329.7	0	0	0	4503.47	0
566.999	0.0713167		1400.9	1017.12	841.251	1587.36	1530.16	1030.31	1258.94	1625.71	0	0	0	3136.67	2938.71	0	13863.6	5065.32	3434.11	6113.35	7726.94	5189.96	5263.92	4775.15	3954.77	2635.56	1958.75	1122.55	4967.3	3504.77	7361.96	0	11836.4	7109.82	4922.84	5403.37	9559.7	1405.03	0	3060.17	0	0	1714.06	3443.94	0	0	3176.09	1200.23
498.999	0.07165		701.873	0	0	0	0	0	1072.5	0	1179.3	0	0	0	2497.56	8321.72	10343.4	3320.69	1881.85	3330.45	4764.84	3576.14	4196.09	3630.12	3711.16	1985.74	0	1989.6	0	0	6275.27	0	10850.3	6002.44	2782.04	3603.69	5493.03	1025.65	1286.14	0	0	0	1360.41	0	0	0	0	0
907.001	0.07165		1349.2	1063.45	692.188	1190.87	979.766	844.378	1546.55	0	0	0	1125.05	2306.14	4017.84	0	9271.26	4128.94	2695.68	5097.79	8633.79	0	0	6385.34	5312.29	0	0	0	4366.11	2735.69	0	5159.49	8132.99	5268.96	4029.78	2442.84	6634.86	955.525	0	0	0	0	2996.2	2236.62	0	0	0	0
103.051	0.07165		914.613	979.095	612.876	0	788.586	771.106	770.036	1935.66	945.602	1156.75	0	0	2782.49	10450.3	6553.83	1436.79	5727.29	3977.94	3796.66	1856.37	2890.97	5664.91	3526.73	1943.54	1445.4	2159.25	3722.18	2625.47	5656.22	3779.19	9632.44	9968.41	3141.18	0	4290.92	0	1682.02	1458.45	1324.85	2724.53	1775.47	2010.87	1443.38	2020.05	1890.27	1570.25
975.002	0.0718167		711.675	0	0	676.617	799.801	636.859	661.775	0	1217.26	521.448	1584.98	2210.14	0	0	12258	2576.5	3152.53	3815.62	0	0	0	6378.18	0	1767.42	2343.47	0	0	0	4700.81	3726.48	0	3122.85	3503.29	4670.46	8123.34	0	1157.13	0	0	0	0	0	0	0	0	0
226.928	0.0752667		149476	0	0	234598	0	0	47176.9	0	239925	0	272460	0	43744.5	0	865618	0	684459	543179	0	367167	385242	550115	445477	0	0	0	0	0	1.18681e+06	0	1.22114e+06	837238	324328	737143	903603	721917	345415	0	0	0	0	0	0	0	0	0
1165.84	0.0754333		1352.46	2201.89	1501.27	2968.04	2502.82	273.967	2878.04	5591.72	4519.5	3791.54	3865.34	6213.92	5826.51	27251.9	32114.9	6565.35	10882.5	11750	18217.7	5835.56	16821.7	14741.1	8793.2	6352.15	3388.37	4333.11	9339.93	7579.7	14661	11475.8	5831.03	20966.4	968.676	12037.8	16174.1	3948.21	4516.62	5079.18	5869.83	4411.79	4239.03	6531.12	3535.11	8443.29	7301.28	2733.3
1111.85	0.0766		6177.19	3988.07	6091.02	4705.17	3878.94	5082.75	5434.57	10856.1	4517.45	9614.68	6246.18	10501.4	10910.7	39956.9	48387.8	12633.8	25091.5	21112.6	32083.3	15371.3	27000.7	19156.4	5296.58	7919.46	834.104	7581.3	17079.1	17056.3	26659.9	21172.5	41866.2	35278.6	14558.4	17400.1	32318.4	7047.99	7664.26	7942.15	12217.7	2820.21	7453.35	8038.48	1278.2	7255.42	7295.73	10286.2
404.902	0.07905		2277.88	2921.16	939.986	3057.43	4217.59	0	4529.48	0	6861.85	5087.72	6446.89	8750.47	6410.53	25697.5	22227.4	4875.8	12151.4	0	22282.8	9976.75	0	14928.7	18903.7	2422.85	5274.87	1268.8	13480.1	7291.13	24676.1	11617.6	0	0	12069.2	0	31773.2	6360.94	0	6021.74	6523.8	11562.6	0	5166.97	6665.31	2925.84	7646.88	6935.97
608.881	0.0792167		16888.5	13676.3	0	12864.6	9744.65	0	0	0	31953.1	32829.4	29672.9	28066.2	0	0	211388	0	47763.6	0	0	34350.6	0	98840.6	69992.6	14955.1	22458.3	30149.8	0	41679.3	59087.9	67509.6	0	0	0	82122	79823.1	27613.6	26153.7	0	0	0	0	0	0	0	0	0
499.9	0.0793833		1985.36	2280.01	1926.85	1092.34	309.542	1261.73	3782.13	6613.53	5191.82	5390.92	5642.29	5216.36	6248.72	22723	42049.4	7344.4	8876.49	11239.5	19249.1	5730.75	3848.15	11734.7	7872.7	4731.61	4312.31	5116.88	1121.05	8557.7	10934.6	12630.7	2806.2	18821.3	7172.27	1460.21	29772.8	4344.76	5193.14	7752.91	6780.89	7301.16	3892.08	5246	4118.06	8191.75	7434.04	5817.99
705.599	0.0793833		4646.83	3947.41	0	4049.33	0	5510.33	4363.38	0	5488.54	8624.52	4413.96	21649.6	10997.5	18462.3	23981.1	13425	21446.6	0	27406.6	21788.5	0	20823.3	10975.5	0	4815.68	0	23774.8	0	47849.1	0	71461	41136.2	24194.4	0	19415.2	6059.61	18227.5	0	6403.93	0	15327	0	8111.99	12428.6	0	0
927.858	0.0794667		4453.84	0	1567.68	3051.41	3517.46	2350.61	5125.17	0	8666.98	843.676	6143.66	4404.35	0	0	18425.4	0	11490.3	0	0	11747.5	23327.6	2266.17	7629.69	3242.23	5262.57	0	11645.1	9913.45	19287.8	5652.55	39323.4	32868.6	0	12616.5	14420.1	0	0	7489.75	4725.83	5661.89	655.801	8353.02	7900.18	9879.86	8361.12	6212.85
1097.85	0.0794667		1986.24	2753.8	1434.92	2132.86	800.081	2830.33	3778.36	5493.8	3775.06	0	3008.69	7235.31	7939.35	0	26162.9	8784.92	9756.4	0	21267	0	0	13141.1	0	7112.57	3316.93	0	9346.51	7947.27	18121.5	9205.98	4818.33	0	11740	23245.1	14135.9	0	0	6705.57	4323.93	5150.89	0	7572.17	6213.94	8230.63	8366.8	4582.42
893.861	0.0794667		3973.72	3000.17	2363.29	2155.37	1140.36	2749.72	8888.39	6564.5	6024.81	5014	4287.27	7231.38	8729.11	32896.6	20837.7	0	10181.1	0	27622.3	11424.3	0	0	17183.7	8242.41	4337.08	0	16219.8	11386.6	24403.7	12214.2	7665.21	29407.9	13927.3	12213.8	0	0	4194.54	6766.54	5000.73	5916.53	1630.65	11103	0	11302.5	8047.94	6651.06
1079.85	0.0797167		974.826	613.328	0	1196.33	0	237.528	0	1790.64	0	0	0	2999.1	0	0	0	504.754	2003.25	0	5224.61	605.988	6107.13	0	3587.84	4304.64	4278.02	0	0	3848.48	0	0	0	0	0	3765.16	0	0	0	2755.17	2823.18	4719.47	5087.81	2889.27	4321.91	3679.84	4842.01	0
566.889	0.0797167		44098.6	0	40377.4	12365.8	29253.6	32516.6	53286.3	62846.6	48577.6	0	70020.8	90254.6	0	0	436301	0	112692	188741	0	0	198838	176440	0	61272.6	63653.9	15870.9	0	109495	188753	91636.3	0	0	99212	233307	275421	221453	155252	0	0	0	0	0	0	0	0	0
704.882	0.0797167		2741.19	2379.25	1330	2586.15	629.837	2194.96	2931.6	3516.03	6467.71	5519.84	5290.35	7116.96	8336.33	9094.39	30256.4	1875.2	3630.81	11771.9	19114.2	9154.7	17855.8	16089.5	4943.39	1251.93	3437.95	5426.95	10033.9	13169.7	14203.5	8751.84	23703.3	20712.1	8890.78	12946.3	17687	4295.52	4599.72	4819.15	6722.68	6529.47	4299.13	7299.41	3953.81	7253.96	6356.59	4201.64
1084.85	0.0797167		9281.33	8068.33	7042.47	9237.79	9069.77	8542.51	12553	24221.5	15666.5	11047.8	12766.1	19486.8	21666.3	90808.6	110140	27922.3	44110.7	41265.7	64712.6	40372.1	36738.4	54221.6	34935.5	18987.7	11969.5	17709.3	34186.1	16436.3	54161.8	42892.2	50402	72555.3	33822.5	44091.2	59804.3	10444.3	13971.3	17214.4	14305.2	14428.8	2157.6	37331.5	13868.2	15826.1	21049.7	8769.35
472.895	0.0797167		11165.2	6084.29	7657.09	9529.81	8992.72	0	11332.9	13348.9	21586.2	25637.5	16709.8	0	23931.5	0	26336.5	0	24980.3	41071.5	13231.7	35015.7	0	0	42844.5	20816.5	19932.2	18407.3	0	3117.99	54633.1	44867.7	0	0	33151.9	0	47738.9	17204.1	20617.2	0	11135.1	1561.74	0	12962.1	0	0	1715.09	17153.2
961.856	0.0798833		3827.52	2858.65	2245.68	4502.96	2352.25	2995.37	8253.06	6168.43	3351.66	6913.51	4969.3	7330.99	1338.99	31393.1	4430.81	2318.04	9170.65	17679.3	24490.3	8406.72	13537.9	10954	15882.1	8237.12	3962.92	4654.73	14987.7	8638.73	18991.6	11759.5	3757.98	18818.5	15176.5	15489.9	26386.8	5015.68	5431.92	6584.46	5032.53	8899.94	5408.84	10418.2	4611.48	10088.9	8279.29	4330.81
498.896	0.0798833		35645.4	0	26760.3	9550.31	33252.7	0	0	45407	54908.2	0	78727.1	73237.8	0	0	201887	0	87316.4	112266	0	0	0	0	0	81958.9	47312.9	0	118178	95178.1	0	75656.5	0	61002.9	114509	102250	318239	172868	88610.2	0	6339.36	0	0	0	0	0	0	13801.3
962.867	0.0798833		628.655	954.695	1246.1	1317.37	1819.28	2517.51	0	2844.95	2507.69	3916.11	368.782	335.757	0	8578.23	8590.06	5780.67	4144.54	5457.5	1086.73	4228.61	5855.16	6968.67	4081.37	4538.77	2962.25	3412.77	8528.19	7809.6	6561.16	0	10669.1	0	0	3948.53	11251.5	0	0	3173.1	2752.52	2789.28	2544.5	2767.11	3545.28	0	2795.85	1747.01
948.855	0.08015		0	0	8074.5	0	14107.3	1016.92	13980.3	20869	20888.3	21306.2	18283.5	26163.7	0	0	0	0	37717.2	0	0	27724.5	10115.8	39764.8	0	25925.6	5145.3	11348	30098.5	33512.2	87872.1	27876	0	48138	5102.48	0	53534.3	15473	46958	28843.3	25550.8	0	0	15535.4	22000.8	0	23751.3	9253.44
974.857	0.0803083		37181	24923.1	22065.6	29344.3	24536.6	29423.3	35553.7	61887	55253.1	14181.1	55276	73623	66615.2	282713	320444	14688.2	105876	129158	201058	96346.1	158561	142194	98639.7	62107.4	61123.9	22144.1	117733	78678.7	166396	103542	257640	219309	127141	135889	177219	44460.3	105553	53703.5	6632.32	44338.8	47349.9	50564.4	40798.1	45837.8	36918.2	30796.9
746.901	0.080525		0	0	0	924.192	0	0	1295.12	0	0	0	0	0	6369.27	0	0	0	7921.95	0	0	7346.94	0	0	0	4121.21	0	0	2154.59	9808.54	11278.5	0	0	0	0	2447.76	0	0	0	3668.64	0	6032.92	0	4887.46	8000.27	8724.68	6666.43	0
1111.35	0.080525		2833.94	1520.64	854.372	1645.33	336.482	1676.26	2142.63	3820.68	2747.71	3882.49	2142.78	472.626	534.28	19098.9	22270.1	5485.66	6710.93	1139.28	13259	6015.59	5291.21	9918.8	6355.16	8444.59	2763.84	3085.98	10642.1	4524.82	6882.65	6890.67	17297.2	7686.75	9208.26	7860.73	17253	4485.34	3256.75	4084.62	4979.85	3290.29	3085.25	4849.04	2463.42	5880.52	5115.64	2751.58
1009.86	0.080525		472.739	1170.01	982.342	392.408	0	3382.94	2115.82	2708.27	1848.89	1005.31	2244.66	987.441	3351.26	1894.44	0	2310.41	5619.86	0	0	6193.12	0	14505.7	6674.26	5668.08	0	0	0	3932.01	8001.68	6157.72	0	0	2160.35	0	10157.7	0	0	3578.4	3483.25	4874.89	3173.89	0	0	5278.72	4412.09	4325.54
1029.85	0.080525		371.844	0	1722.77	0	3066.18	2612.8	896.946	8534.8	3753.18	6507.32	3074.01	0	7377	0	0	0	10531.2	0	19182.7	11401.2	0	0	11328.6	0	3712.6	0	0	12158.8	0	7862.24	29660	0	2363.69	0	27362.9	0	0	6274.38	4425.25	5031.28	2388.1	7202.9	0	8318.98	7763.56	3388.56
702.878	0.0805417		53655.7	0	34584.5	49516	9416.54	46534.8	0	0	59555.4	0	80919	101741	0	0	342409	0	235523	0	0	0	226007	0	0	13712.5	78001.6	0	125679	223125	0	119777	0	0	105999	307189	0	245577	111871	8479.65	0	0	0	0	0	0	0	0
808.866	0.08055		2659.63	1373.89	0	1909.25	0	1086.11	0	1447.64	0	0	0	0	0	8599.75	0	4963.71	5507.89	5500.48	0	0	4850.29	0	6372.09	4267.15	3195.67	271.168	5761.61	4888.42	0	0	0	0	0	0	6554.38	0	0	1587.32	1435.96	1684.02	1934.36	2384.66	2424	1876.87	2427.4	2763.87
1139.84	0.0809667		0	0	0	0	0	0	1978.23	2547.83	2373.27	0	4772.21	983.237	0	0	25519.2	4665.34	9580.6	0	0	0	0	0	8905.14	0	0	0	0	0	0	10355.3	0	0	0	1530.05	19781.1	0	0	7304.15	4409.54	6866.88	0	5922.01	6265.52	8849.75	5523.2	0
153.052	0.08105		819.307	630.565	337.211	415.945	1144.33	600.003	0	1250.61	593.856	0	1334.25	0	2937.99	4134.91	4711.06	2818.63	1721.73	0	5492.12	2975.54	3090.38	811.084	3444.56	1615.56	1750.66	1576.5	3235.47	5223.68	5288.69	2185.37	10635.5	9370.77	2365.72	2620.19	8151.75	0	0	2491.89	0	0	1781.66	1338.19	0	0	1043.06	0
228.932	0.08105		1987.3	1996.33	1536.71	1551.33	463.999	1706.57	2368.49	2529.32	4998.72	3849.45	2069.71	5383.07	5327.5	9806.76	16454.7	677.515	1800.52	1996.98	17089.2	6815.8	17622.9	3292.69	1654.77	3935.72	620.816	4201.35	10687.7	6754.54	12069.6	6467.04	16347.1	13027.9	6190.54	10438.8	16270.9	3418.94	4377.04	5797.29	3555.52	3562.43	3035.08	1401.87	6085.55	6766.85	5393.4	2977.41
361.23	0.0811667		0	0	0	0	0	350.431	0	0	621.906	0	0	0	0	0	4814.56	0	7737.59	0	0	0	0	0	0	0	0	0	0	0	0	5882.03	0	21581.4	6476.49	0	0	0	0	2427.49	3469.27	1913.34	2377.34	2699.28	3088.61	0	3983.33	3553.33
812.865	0.0811667		1791.24	3937.26	3762.09	7948.22	4909.25	4689.05	6599.38	13135.9	7225.59	3112.08	11947.2	10660.3	1392.04	32490.3	75102.7	6257.77	14083.8	22043.1	8096.46	13315.5	30148.4	27972.6	5098.73	10809.8	10907.2	9826.72	17662.8	14158.3	40428.4	19453.7	49321.5	7180.7	2821.91	24209.1	31256.4	19873.9	12499.1	9623.97	8036.64	11667.6	8117.46	9005.49	13733.8	19728.4	14298.9	9637.76
1050.84	0.0811667		1830.72	977.551	1485.84	425.469	2083.69	1792.44	2501.79	4754.79	2223.92	1188.1	2244.46	3814.01	3840.38	14949.7	38077.2	5678.31	5005.73	8332.37	13485	4643.98	12071.9	3055.29	5053.34	4665.43	3076.15	3908.33	7077.64	9832.44	10216.9	9689.93	17083.9	14472.9	6041.31	7307.42	13507.6	3389.97	3378.82	5856.24	3776.61	3790.32	3361.8	3388.6	5781.55	6744.22	4903.48	2797.03
1017.35	0.0811667		1559.06	1272.74	899.167	1230.03	1337.18	1296.77	0	3428.01	2625.47	2522.98	895.34	2829.1	385.09	0	0	1460.94	5705.69	5487.2	1194.79	1977.17	12135.8	12950.2	0	3547.52	2927.36	1657.4	5855.77	5482.91	10110.3	0	1614.82	8161.49	5614.49	6274.69	0	0	0	2877.07	2227.16	2665.61	4011.43	4457.16	4088.95	4868.32	6027.22	2858.33
1076.85	0.0811667		2151.89	0	3892.85	4895.06	8335.14	4943.53	8258.44	11877.9	8475.92	0	3824.14	2926.91	7442.92	0	0	0	20021.3	0	0	14603.2	34241.3	26136.7	0	16558.9	10789	3272.08	0	17220.2	31507.6	23748.8	0	0	24288.1	3342.95	57496.4	0	0	18742.2	14954.8	11030	4247.29	14208.3	17253.9	17989.4	18338.8	8594.45
447.894	0.0811667		607.638	917.062	2065.92	2161.16	1336.68	278.944	3643.56	6809.58	3961.58	5845.74	497.963	6692.3	8322.15	26832.8	23358.5	8015.61	12813.7	4644.97	18554	9698	17824.7	14248.2	12399.1	6071.5	4653.5	5635.73	12252.9	9317.76	8071.49	5957.04	25089.9	22070.3	8742.72	12962.7	21824.6	4876.94	5007.95	4781.95	5707.82	7503.3	4523.86	5144.67	4725.19	8555.82	6844.86	5907.18
1016.85	0.0811667		12387.6	7979.7	6972.89	7115.81	8822.07	886.834	13630.3	20457.3	12390.8	1990.71	20397.8	21379.1	21296.8	61663.2	101572	27549.6	55287.4	40248.1	19866.1	30893.9	69588.3	50618.3	3321.7	26915.6	9801.42	2729.48	33607.6	23722.4	59037.6	26453.6	82738.7	61923.7	27663.8	40863	62041.6	13674.4	22632.4	24911.7	16995.1	5334.5	15053.2	16659.8	20091.4	28057.6	23721.7	10234.3
1178.84	0.0811667		28760.6	0	0	0	3208.37	14199.5	28034.2	43267.8	36438.8	16289.9	32520.9	52653.1	51227.1	0	0	0	65558.1	0	0	0	96512.9	99530.5	0	60470.7	35401.1	20298.6	0	57543.5	95555.2	61446.3	0	0	79846.9	0	0	0	50014.3	36882.7	24917.9	31944.7	0	0	0	0	0	0
583.88	0.0811667		1183.48	1571.05	978.504	564.789	2011.4	0	0	3450.33	3357.49	0	3123.44	1302.36	767.801	0	0	0	5959.07	0	0	5380.95	0	0	0	5548.17	3159.19	0	0	7970.88	9450.7	5247.96	0	0	1674.68	0	3981.01	0	0	3731.95	2618.94	3337.52	0	3891.75	0	0	0	0
1186.84	0.0811667		0	0	868.618	1719.31	1123.26	1314.25	2572.46	4406.29	471.658	0	2316.35	4399.79	0	0	5850.23	5267.26	9724.95	7010.66	0	2808.9	8947.05	0	0	3908.2	2553.7	0	7733.13	0	0	7420.17	28921.4	0	3892.22	0	11349.6	0	0	3942.31	4603.85	2966.23	0	2483.27	0	4901.84	4568.99	0
1145.85	0.0811667		0	0	0	0	489.835	1516	1234.77	0	2781.33	0	3169.74	0	0	0	9285.74	0	7667.67	0	0	0	1699.59	0	3698.49	7114.62	0	1393.08	0	7649.34	0	4351.41	6812.62	10819.2	5892.85	6715.67	14127.7	0	0	2993.92	0	3384.69	0	3627.37	0	5245.45	4038.79	0
744.87	0.0811667		13958.8	7114.58	7585.11	7776.67	11038.8	9188.04	0	18119	12724.3	22001.7	22414.2	26156.9	32904	0	157874	0	43987.1	0	72321.8	44264.4	77171.2	52951.2	55508.7	3309.51	15871	0	0	17991	56606.5	52565.8	0	68093.1	0	34464.3	0	15540.3	25071.3	17738.9	19282.6	0	0	0	26795.2	0	28150.6	19647.5
1187.34	0.0811667		2164.4	0	1707.66	1217.85	1995.06	1801.28	759.545	1614.01	1462.09	0	1010.4	1756.76	0	10798.7	15227.8	4787.82	4623.48	6013.88	9133.21	4577.53	867.906	2702.02	5026.14	2640.06	1842.65	355.898	5795.83	3599.3	1155.24	0	0	10361.3	3776.88	0	6650.93	0	0	2531.67	1666.39	0	3542.34	3844.67	3636.4	2191.86	2272.5	0
906.862	0.0812		43072.7	0	41832.7	45572.5	24672	35860.3	46781.5	63506.1	85914.3	16510.3	64196.4	81675.8	90678.1	0	0	17053.8	185989	0	0	0	195483	54786.5	0	65139.1	63390.9	29624.3	0	91579.3	0	99294.3	0	0	105087	0	326539	140454	90904.3	46143	17951.7	24046.6	0	10015.8	0	0	0	0
838.867	0.0812167		54709.9	32305.5	47710.9	0	12014.3	61038.6	59705.9	129068	56909.2	0	100890	108085	0	0	0	21468.2	138548	0	0	0	262796	306463	0	100147	83100.9	37881.4	0	0	204419	116065	0	0	78154.4	0	260744	168167	149200	35646.4	0	0	0	0	0	0	48905.9	38993
1085.35	0.0816917		1209.63	0	0	0	0	1627.68	380.171	0	1453.62	0	2866.17	0	0	0	13919.3	0	2500.44	0	7129.43	3025.28	0	0	0	4462.87	2676.02	0	7087.65	3782.07	0	0	10546.7	7512.53	0	0	0	0	1920.08	4578.27	2117.84	2879.8	4184.75	3726.15	3132.97	4070.75	3422.51	2017.69
1180.85	0.0816917		2351.48	1485.91	196.141	0	1806.54	0	2598.93	5836.77	3285.03	0	3946.06	2718.28	5351.33	16436.8	41498.2	0	9229.12	0	16514.1	8295.19	0	20472.8	4893.87	0	0	4680.17	1447.07	0	1487.72	7003.28	0	0	7387.51	6779.96	14902.4	0	0	6442.39	5329.32	5214.91	0	0	6186.17	6667.79	5750.87	2798.58
757.871	0.0816917		2602.85	0	1971.84	1701.9	238.497	0	2969.23	4296.71	2784.62	4307.44	3949.08	3545.63	4885.93	0	0	8658.36	5555.11	7850.8	15303.8	7587.25	9482.55	11332.1	11344.7	6213.31	2510.37	702.406	18505.5	7954.2	0	7306.27	18530.7	19126.2	10848.5	0	10312	0	0	4075.62	3497.34	3985.23	6497.59	0	4713.01	6569.29	5132.04	3574.02
975.86	0.0816917		8942.13	1497.63	5333.48	7029.46	0	7247.45	8876.71	11370.1	10786.8	0	7039.36	14501.8	12253.9	0	0	18150.2	34777	4739.89	0	0	30225.7	51954.5	0	18919	9743.08	0	8995.57	16181.6	0	17576.5	0	5429.98	33602.4	0	0	0	17927.1	12507.9	0	10543.6	0	1761.43	17653	18511.7	15515.5	0
841.872	0.0816917		668.689	204.087	0	1291.43	0	0	3254.87	2447.76	1592.91	453.857	1924.06	3636.19	5984.14	12111.3	11195.7	4794.8	4619.25	6689.59	8060.21	3134.69	0	5610.03	7168.17	2921.54	0	2851.79	3581.68	4867.31	3563.93	2763.45	9221.91	7106.82	6552.36	9562.56	9051.73	0	0	1907.69	3916.84	2599.25	4064.74	2440.39	0	4056.97	3166.98	0
1009.36	0.0817083		3144.01	462.823	781.66	803.577	2324.31	0	3149.35	5486.4	2920.86	3763.46	5960.73	5013.26	2221.79	0	0	0	11692.8	0	0	0	12934.8	21514.9	7419.22	7255.73	1874.88	699.53	10753.3	7139.49	4792.15	9203.48	0	0	8031.38	6992.58	28102.8	8754.14	4672.03	7808.49	3790.38	6111.12	0	6767.14	0	5043.7	6646.16	2283.09
907.865	0.0817083		6730.44	6439.95	4898.85	6400.37	3271.03	681.724	8067.96	13556	8499.2	13716.9	12710.1	17148.4	15673.4	61335.1	8186.26	18853.1	25155.1	28105.3	43644.9	2478.09	30343.5	58136	30273	27989.9	10447.5	12226.4	24547.5	17558.1	38895.2	18745.2	56425.4	5791.52	20965.4	28382.3	61775	9871.83	15909	13355.4	10185.2	7795.61	10200.2	11001.1	9063.29	19538.3	17189.4	7320.54
943.863	0.0822167		1479.26	1159	289.917	1463.25	1413.13	910.383	1846.14	2357.61	2119.07	572.453	890.481	2638.96	3504.94	12818.6	15300.6	4101.58	3606.79	6378.18	9765.64	5191.84	10056.3	6541.49	1284.77	6382.77	4274.79	3322.87	11217.8	4090.62	7402.65	6897.6	13036.2	11541	4537.26	7281.57	11332.9	2902.94	2708.74	4812.17	4826.52	3078	3173.8	4787.97	4627.3	6338.97	3839.42	2616.45
928.36	0.0822167		1897.6	1013.36	758.64	1199.48	1088.79	1596.14	342.29	3361.29	2030.92	2213.52	1239.23	0	4142.06	2777.29	0	4026.81	5451.66	0	0	2573.69	0	10462.6	4477.3	4444.59	2275.41	2754.67	8578.52	5062.42	0	3916.02	0	8364.73	427.671	3272.29	11491.4	2582.61	1900.59	2043.3	2896.34	3023.57	3135.85	2437.68	3463.05	3320.52	2274.43	2284.78
1043.86	0.0822167		5621.47	5179.96	4342.23	5766.74	5476.43	608.295	7097.36	12958.7	8148.15	11706.5	10277.9	14667.9	14033.6	55338.7	30366.5	16835	23559.2	25590.6	39376.2	3331.06	29239.4	38936.5	13754.8	16962.5	3998.68	10728.7	18363	15614.5	25146.8	32932.7	50992.6	43135.1	15715	25249.8	34850.3	9184.17	32196.3	18608.1	8463.68	9569	9125.21	10041	15185	16728.4	15638.1	10623.2
1044.86	0.0822167		0	3321.29	449.003	3886.22	2547.65	0	0	3788.62	7181.86	1847.79	5045.88	622.79	6838.85	26799.1	0	2677.88	7127	12194	2030.32	0	0	21175.4	1037.69	5086.85	2479.58	0	0	8326.32	0	13211.9	0	0	975.951	4337.85	0	0	0	7780.34	6436.46	7704.25	0	7309.06	0	7938.99	6197.81	6255.78
1144.84	0.0822167		8419.42	4903.65	0	4760.55	0	0	9828.73	10602.6	5321.93	0	8346.73	13694.8	0	0	0	16226.9	21135.2	2912.67	0	0	0	0	0	0	0	3871.84	18175.5	0	0	20403.3	0	0	19712.9	0	41783.5	0	0	10690.9	7396.02	13843.8	0	0	12103.2	14310.7	13863.1	0
908.868	0.0822167		2059.61	1485.58	1858.75	2426.62	2462.09	2213.8	7208.44	6143.26	4161.2	4838.1	2968.17	5768.11	1615.2	22439.6	25356.7	7066.91	16349.4	1477.78	2226.65	7944.17	28269.9	12240.5	3456.41	10265.7	3877.48	4756.59	10508.9	8264.74	14888.3	7875.82	21266.6	18252.6	1585.32	1531.29	15850.7	3778.4	3991.63	4337.62	7198.8	8290.69	3768.65	6619.63	3545.83	9186.5	8037.19	2982.6
941.36	0.0822167		2444.97	0	1147.21	1569.47	0	2134.04	3511.47	4264.5	4645.47	630.708	5238.22	5460.86	0	0	47718.4	0	11493.7	5606.88	15274	0	0	11465	0	8970.72	2400.25	0	17949.8	9515.5	20554.2	0	18491.9	18520.4	9732.76	0	2641.98	0	0	5689.22	3168.16	6246.1	1456.88	6490.2	0	6727.95	7140.64	4040.39
859.863	0.08255		3204.66	1329.88	2203.85	3990.07	3571.11	0	0	0	4531.41	7028.65	3393.42	7915.18	8600.23	0	32338.2	10088.9	9592.54	0	2702.14	6481.53	18941.7	3255.17	0	13011.9	5346.83	0	5596.46	10062.1	18662.8	10786.5	0	25662.6	10260.1	13035	23689.4	0	0	10117.1	6184.81	7455.85	0	7351.79	8444.85	10847.9	8701.06	3368.34
1085.85	0.08255		2872.01	2062.39	1742.32	0	3008.25	2502.91	3111.35	0	4678.5	1597.27	0	4139.09	2700.06	18943.9	8595.05	0	7824.27	3981.05	0	3107.03	12910.6	10071.7	1789.93	0	3612.29	2271.59	9992.85	5739.97	0	9213.05	3533.56	0	7291.88	0	3998.95	0	0	6817.2	6089.82	6768.01	0	0	6428.86	7522.86	6121.36	2843.3
872.863	0.08255		0	0	6580.56	7478	0	0	10463.5	0	24039.2	19011.9	10857.5	20814.5	21929	0	0	5630.64	26912.6	0	0	19456.9	44833.9	43125.9	0	18112.7	10402.1	1796.93	0	2916.01	56078.6	0	0	0	27288.7	0	81290.3	0	0	24923.8	13273.3	0	0	18328.8	19548.3	20787.1	20135.1	9406.6
1098.35	0.0833833		0	0	1450.69	1210.62	0	0	1898.99	0	0	0	0	2936.11	0	0	0	0	4789.35	4283.85	0	0	0	0	0	0	0	0	0	0	0	3656.41	0	0	3447.71	0	0	0	1648.48	2315.45	0	2092.87	2651.13	2628.83	2450.48	0	3098.56	0
1126.84	0.0844833		3918.19	0	1922.08	4819.1	3859.57	1030.28	3870.28	0	4119.5	0	5039.56	0	10209.9	0	46031.1	0	3757.38	0	21710.2	3339.07	0	25960.8	14192.5	744.186	5217.04	2356.44	11340.5	9785.32	0	16920.6	31874.8	22879.5	8365.93	11807.1	0	0	0	9105.17	5264.43	5766.04	0	4609.25	7105.94	11664.9	11246.9	0
159.942	0.0844917		0	1201.81	1512.06	0	1509.07	809.796	0	1551.58	423.979	0	3163.24	3141.52	0	14307.1	3870.27	0	7056.12	0	5294.42	952.076	8373.61	2014.5	3765.06	4755.84	0	0	0	7254.78	13024.1	0	0	0	4082.32	0	15651	0	3833.89	0	4734.8	4426.39	0	0	0	5928.25	3825	4313.67
1127.84	0.08465		2456.33	2587.75	2199.85	2454.49	2807.79	2542.41	4612.91	8302.77	2337.33	5390.6	6242.84	7006.45	7009.73	29105.5	32059.5	1410.5	11200.2	12046.3	19014.3	6273.06	5246.87	9955.3	11759.5	3488.24	4439.8	5798.2	10352.6	8548	5021.09	8141.59	25214.1	22023.4	7711.51	13571.2	19000.2	5060.36	4812.8	7690.64	4653.12	6278.05	4576.35	1159.35	8389.79	4887	7802.21	5726.96
634.883	0.0852583		44370.4	33233	33034	0	11707.7	32855.8	7775.75	102267	78058.7	0	73263.1	11838.1	0	0	0	17169.4	60201.8	0	199887	0	0	44142.5	0	79749.9	32070.1	0	0	103025	0	0	0	0	111463	0	0	167067	88212.5	0	0	6176.18	0	0	0	0	0	0
515.887	0.0853417		247.047	1263.74	0	0	324.598	1457.53	2559.5	2437.14	1603.86	0	1306.04	2730.67	0	0	0	5119.1	9993.68	7032.91	4835.53	3557.94	0	6180.03	4692.83	5283.05	1627.06	1155.84	4963.45	3948.48	0	5030.04	1476.33	14895.3	4277.16	0	0	0	0	3770.42	3129.53	3879.69	0	3972.48	3054.32	2990.18	3667.45	2131.46
880.86	0.085425		0	0	0	0	7351.58	0	13186.9	17535.8	13127.5	24572.8	15774.5	25185.2	0	0	113343	0	31449.3	47270.9	73627.8	31806.5	0	84996.9	44823.8	26878	15314.9	0	0	28838	60710.3	23850.5	0	17434.6	30991.7	0	96209.7	22582.2	24407.9	27711.9	18183.4	0	0	0	22346.2	0	25435.2	11981.3
771.373	0.0855083		2209.32	165.539	1333.97	2233.66	2155.35	0	0	4774.14	0	4556.31	2652.27	3554.79	0	0	0	795.254	6251.2	0	23151.6	5206.57	8592.63	6362.8	9533.24	7393.61	751.946	3141.32	10677.4	5018.22	0	1941.44	6916.72	0	4727.74	8029.15	2777.96	3125.29	0	0	0	0	0	0	0	0	0	0
1173.83	0.08555		2114.75	0	0	0	1252.41	0	0	0	3562.89	0	0	0	0	0	27895	0	7309.12	926.772	0	0	0	0	0	0	0	0	0	0	12806	0	0	0	0	0	0	0	398.614	0	0	5528.1	3086.2	3583.84	0	4613.06	5295.25	0
995.853	0.0857583		4850.25	3623.94	2259.96	3179.93	2764.25	4746.09	4051.21	7557.71	6368.25	0	0	0	7034.89	0	36876.2	1085.8	2025.41	0	0	3705.49	9419.83	18210.3	0	9750.82	3506.88	6747.84	21962.1	9211.31	0	10703.2	0	10434.4	13527.2	0	26460.7	0	0	5994.93	7126.49	5658.79	0	7334.69	8571.33	9528.1	8635.03	3270.58
787.864	0.0864667		3133.27	1472.92	2477.45	2985.38	2733.69	3719.01	4535.16	8968.06	3789.33	3796.04	5904.73	6064.53	7906.94	28978.2	33278.6	2700.2	12692.7	14145.3	18396.4	11399.6	19856.6	2021.1	11343.9	11382.1	6741.53	7028.55	12312.4	10233.4	19970.1	13739.4	16621.3	6009.78	10929.4	15109.1	19744.6	5370.84	5361.73	5705.93	8320.15	5532.6	5101.62	7524.28	4694.6	11455.9	7400.84	5937.69
907.362	0.0864667		0	2515.58	1369.09	0	3326.24	3645.81	3251.63	5869.29	3095.59	2517.87	4817.19	0	0	0	32020.4	0	8804.77	0	0	0	0	14948.7	11159.9	10613	3809.23	0	12565.5	8948.24	0	0	0	23417	9877.86	8187.68	0	3016.44	0	5885.55	4396.38	5848.7	0	5742.11	0	7217.68	5028.76	4228.01
1011.86	0.0868		265.085	2532.28	1031.09	1062.81	1279.14	1048.78	1584.02	3838.48	1868.1	2935.05	424.326	2490.06	4497.59	10749.9	13096.6	3736.03	5025.77	5134.72	8350.1	4339	5771.38	4323.71	4214.37	4638.01	1784.66	2775.01	4657.58	4524.5	7699.07	860.214	11080.8	10145.5	3043.03	5640.76	8192.49	2592.52	2218.6	4429.89	4733.89	5276.73	2126.89	3059.73	3740.36	4965.88	2486.3	970.115
963.875	0.0872167		746.008	0	741.61	1025.39	1030.9	485.552	0	1414.27	980.945	2143.59	0	0	1691.15	11874.9	8714.05	1899.71	3003.21	2370.02	9039.94	2004.77	2937.46	3582.29	1864.01	1462.63	866.648	0	2787.19	0	4620.89	3039.41	9094.7	3775.44	0	2808.83	0	0	0	1189.54	1387.95	1613.59	0	2122.03	0	1135.36	0	0
1030.86	0.08745		377.964	0	525.325	1780.14	986.432	0	0	2210.84	1764.5	0	1123.72	3237.11	2930.14	0	21969.5	0	6816.04	708.177	8613.25	3647.95	7304.62	11511.5	6730.48	0	2429.34	0	5359.92	5523.44	13699.9	7321.78	13713.6	8287.06	498.112	1578.95	6795.19	0	0	4317.77	4308.94	5239.59	3259.73	3262.14	4852.69	4261.72	3372.33	0
677.881	0.0876		1243.82	1664.39	196.806	0	0	0	0	1488.98	2528.56	0	604.155	0	0	12682.1	0	545.932	4751.26	0	0	0	5426.46	0	0	0	0	515.513	8650.06	0	4119.97	3388.83	0	8711.75	3876.94	5128.81	0	0	0	1788.09	1939.23	2119.97	3432.18	2355.03	1624.15	3980.91	3082.81	0
1042.85	0.0877833		32957.4	0	19745.5	0	0	26099.4	32280.4	54913.6	41750	6385.78	48958.4	68108.2	0	0	0	0	99295.1	0	0	0	28173.7	100560	0	52880.9	46163.6	0	50038.5	119048	104664	82205.7	0	0	84905	0	184357	102560	88826.8	0	0	6949.13	0	0	0	0	30178.8	0
873.365	0.0877833		4397.76	511.091	1724.8	3226.95	2176.97	3562.5	2943.79	5450.47	688.898	0	5362.29	4294.52	0	21269	0	10807.3	2551.8	0	0	4743.04	16837.5	10653	10083.5	11657.5	3634.74	4457.37	14057.6	6763.5	22987	0	0	0	13065.7	9320.54	21345.2	13318.2	0	7041.81	3297.88	6580.05	0	4257.69	0	7028.78	6655.15	3610.93
736.874	0.0878		3987.96	0	1579.2	4126.95	4818.9	3443.93	6231.11	9120.42	5018.25	10373.6	5370.29	9712.89	12337.2	45321.9	80176.8	17128	14270.7	4789.95	39475	17105.9	0	0	22026.2	11117.6	6082.91	3533.77	5934.18	13198.1	3170.22	0	41638.3	27173.5	12494.3	31916.2	0	0	0	8733.71	8327.92	8439.81	0	14179.4	0	9609.27	14841.1	8036.92
1069.86	0.0881333		835.879	1050.98	672.683	773.784	1177.8	953.622	0	2440.76	1551.25	2408.84	0	0	205.724	10954.9	10851.7	2889.9	4248.89	3575.37	4372.58	2662.62	3161	7442.73	3848.26	1960.28	2107.33	0	0	2527.07	3426.99	4464.23	1791.45	0	0	0	0	0	0	1112.06	1449.47	1805.86	2199.72	0	2379.86	2561	0	0
635.887	0.0883		6696.15	3798.21	3299.53	4486.69	4311.59	3756.97	5248.74	7194.38	5435.99	8884.97	5308.19	11312.8	9209.32	38505.9	106971	8962.4	13880.3	18893.7	28001.1	14664.3	20884.3	17260	1779.89	17768.9	4858.21	1566.66	1848.57	23960.2	25652.8	12475.1	35941.1	24352.5	20001.2	20892.4	27412.5	16043.7	12676.2	8078.62	10080.1	7446.15	6896.31	7053.42	6435.48	14547.3	11925.2	9833.48
1008.85	0.0883		8421.45	0	0	9416.26	765.358	0	1968.06	18895	17795	0	12235.4	15159.8	0	0	0	19331.3	32208.3	3798.61	0	16422	51284.1	60650.8	2965.55	15485.5	7286.85	0	0	19260.1	31001	22126.7	0	0	33872.5	0	0	0	0	17995	13308.3	11734.1	0	17284.5	18442	13215.6	19726.1	13427.9
1153.85	0.0883		1776.4	1814.82	1359.75	2256.11	0	1600	4470.73	3413.61	2704.89	4548.04	6927.51	3992.77	5176.95	18832.5	0	2553.7	8674.22	14722.7	0	5864.96	20263.1	0	2479.53	12235.5	5985.26	2411.82	0	12086.6	8643.74	8858.08	0	0	0	0	0	0	0	3728.48	4120.67	7090.84	0	4081.78	6981.42	7118.02	5728.65	5521.69
940.857	0.0883		11815.2	0	0	8893.38	0	0	0	15918.2	10895.7	0	17255	18174.8	0	0	0	0	22352.8	6408.81	0	23363.3	46279.4	66612.6	0	24726.4	13133.7	4212	0	20441.3	0	26142	0	0	42555.7	15045.4	56468.1	0	0	16510.3	0	0	0	18523.1	20957.6	18498.2	21027.6	12480.1
382.302	0.0884667		859.073	1135.23	1152	865.693	1349.52	563.368	763.293	2297.42	2037.5	1095.51	1386.96	1755.97	2061.56	5991.99	6391.02	2037.1	4602.26	3120.47	4913.5	1956.31	6399.3	2784.88	1753.56	1680.02	1124.49	2267.52	2826.48	2173.4	2376.77	1797.74	6066.74	4856.54	2368.26	0	4641.76	0	0	961.643	0	0	0	0	0	0	0	0
1018.87	0.0884667		2047.97	2205.12	914.374	686.014	1914.07	1837.45	1338.46	5010.89	2324.18	4347.75	5073.04	3773.86	5130.07	9525.32	23631	6625.5	10892	8668.17	13979	4656.89	13633.8	16101.8	1161.85	4470.64	3519.87	4752.39	6382.96	7571.24	11759.8	9217.97	19559.8	18451.8	6147.19	11496.8	6437.38	5423.9	4026.85	3178.58	6599.6	6395.85	3992.11	4946.94	3708.97	7060.87	5835.35	3334.46
373.205	0.0886333		1572.09	2475.4	2374.16	1602.8	1570.27	1249.03	1982.99	2721.74	2509.5	3089.35	2469.89	2958.11	3747.61	12057.7	13353.3	3827.1	3429.03	5417.24	13034.5	2766.32	8143.65	8020.3	6045.45	2581.72	1835.9	3148.77	5084.74	3916.29	8069.16	4232.04	11533.5	11000.6	4153.15	7438.11	10012.4	2281.2	1849.91	2095.89	1972.81	1732.42	1715.48	2877.67	1760.34	4831.14	2144.23	1983.86
825.866	0.0886333		1268.63	0	2727.21	2860.15	2451.84	3620.78	4105.66	5200.12	6081.09	8557.28	4979.7	0	0	0	0	0	1336.01	0	0	0	0	0	13531.6	2581.59	5599.2	1352.19	7292.97	8219.33	13678.8	15174.4	0	23670.9	14186.9	11843.2	18254.3	0	0	6024.27	8566.31	6902.17	4370.95	6036.45	7063.81	9859.18	6277.52	7219.07
1113.85	0.0889583		1542.23	988.748	1033.29	611.159	0	2234.19	0	3671.34	350.115	1438.35	2015.73	509.672	5604.16	18812.8	12480	4124.27	6116.85	5109.11	9722.6	1416.07	6509.42	14004.9	7398.66	3913.68	1823.26	0	3786.68	6182.06	6217.15	4031.8	0	0	2667.06	8537.57	17839.7	0	0	4405.36	2467.62	4643.38	4336	0	3575.66	4233.42	3333.93	0
331.191	0.0892917		0	0	0	0	0	0	0	0	0	0	0	0	0	0	0	0	8243.8	0	0	0	0	0	0	0	0	0	0	0	0	0	0	0	0	0	0	0	0	0	2979.22	2598.46	0	2993.93	3493.07	0	2159.49	1746.97
881.865	0.0895083		2127.18	695.404	1659.64	2099.96	2156.05	1717.37	4638.15	3474.98	3608.11	3119.42	4399.24	4625.39	7939.56	20005.3	33386.7	6416.32	6236.45	9323.69	12546.7	7860.16	13298.7	11313.1	7423.15	5453.74	1516.96	4343.1	7483.46	6251.76	19572.6	6331.71	19140.3	35648.1	7528.33	8034.13	14747.4	4005.12	3691.01	5036.69	3952.58	4028.16	3565.18	3928.75	3581.91	7938.12	5894.38	2741.86
914.854	0.089675		1225.37	787.174	0	0	1794.04	1819.27	0	4948.73	4307.35	473.315	1738.12	4231.74	4633.96	33421	0	0	3380.55	8266.37	0	7742.58	12084.8	10807.5	7348.77	10301.5	311.325	6447.62	15195	5640.65	14601.7	4207.63	0	0	5314.37	5822.24	13285.9	0	0	5772.34	5235.92	5650.41	3393.21	3585.73	5618.06	6423.99	4068.75	0
949.86	0.0898		1738.28	2820.03	1104.15	0	0	2260.09	0	5544.93	2545.29	572.789	6442.57	3323.79	0	11592	32122.9	0	9160.54	0	11589.7	3749.09	0	11251.6	9540.64	4274.32	4470.94	2390.13	0	5662.51	11174.4	7753.42	31023.3	0	8800.04	1970.9	14037.4	0	0	5185.65	5446.99	7710.87	0	8440.39	5246.08	6699.62	5339.87	2832.07
875.868	0.0898417		1644.45	0	873.946	1461.51	0	1003.41	0	1288.94	1598.27	0	557.597	0	0	0	17823	0	5578.15	4907.68	0	0	0	0	9954.67	5060.93	4175.16	2156.24	5399.62	4178.63	0	1112.54	0	0	4865.62	0	0	5607.88	0	3983.15	3596.18	2780.63	2959.28	2701.41	5094.16	6437.8	3761.42	0
719.869	0.0907167		2801.61	1722.83	1733.05	3025.56	3058.16	2373.09	3311.83	5824.78	3701.07	5686.49	3950.81	7348.33	6625.71	6174.42	27891.4	1434.67	7503.01	10634.5	17752.4	9407.14	3052.89	22801	8416.87	10982.9	2861.58	5431.03	9738.38	7530.01	3969.85	6311.7	22717	22356.7	5064.98	11922.5	17510.9	4364.46	4508.78	7260.94	6953.82	8123.98	4206.75	6158.85	5956.57	8933.8	7735.92	6349.24
923.853	0.0907167		4243.43	3088.09	2759.69	3649.14	3344.07	3320.81	4446.23	4893.72	909.639	7138.34	6466.39	7832.72	8676.91	33390.1	10496.7	1134.65	16253.7	14905.6	23351.4	9993.17	21999.9	19799.9	8657	5602.08	5451.16	6029.19	11533.4	9601.36	20956.2	11233.1	31994.1	28493.4	10238.7	16809.9	19860.2	6026	6122.8	6617.58	6637.96	9588.52	5655.72	6865.73	8783.21	10755.7	8823.46	8349.18
364.915	0.0907167		0	0	0	0	0	0	0	0	0	0	0	0	0	0	0	2327.52	6587.64	0	0	0	9058.95	8286.24	0	4816.73	0	0	0	0	0	0	0	0	0	6370.35	0	0	0	2981.7	0	4541.66	0	2767.11	2164.48	2979.23	3813.08	3981.54
1118.84	0.0907167		1888.3	650.621	1034.02	1834.56	1517.1	1553.17	2258.2	3344.94	2328.31	2934.71	679.984	1563.31	1761.15	18390.5	30583.1	4897.8	12057.5	7366.22	11840.4	5966.03	4803.91	7055.08	2249.11	3187.97	2053.45	3528.95	7171.26	5935.04	14184	6688.07	17581.6	13976.1	8908.92	7106.42	4076.89	3068.43	2925.52	3862.04	3764.6	5601.58	2913.65	3599.99	5522.18	6291.44	4918.45	2543.53
167.075	0.0907167		1148.77	1353.86	369.428	1190.95	639.149	2046.71	1424.85	2081.7	1673.21	2359.31	1476.45	1216.63	2720.97	4511.5	14460.7	943.524	4299.64	2902.12	7093.14	1367.59	8959.87	2341.03	2419.58	2151	1503.87	2415.5	4187.12	2032.86	7012.19	3698.06	8306.24	13553	3732.61	1039.08	6984.74	2137.38	2020.34	2859.12	2010.56	2915.86	2022.27	2495.17	1552.96	1974.68	2047.04	2493.56
723.873	0.0907167		1325.3	0	1071.54	1532.04	0	1447.25	2166.35	1240.45	3871.64	2526.44	2230.66	0	3201.28	29283.4	18363.6	4842.65	3571.74	7221.1	0	6826.7	9793.28	6987.92	9934.53	5708.13	3604.91	0	10066.7	8563.98	4643.76	7375.16	0	2160.4	4965.15	8506.16	8825.84	0	0	4094.63	2079.62	2552.65	4243.17	3320.48	3735.64	5401.39	2982.2	2188.94
1077.85	0.0907167		1520.9	1162.1	350.003	1883.3	0	3125.69	1742.9	3752.36	0	607.772	3331.52	3247.84	3064.76	15083.7	4444.27	0	6911.32	0	15028.9	0	6697.48	2627.57	8141.23	5762.27	1668.32	1313.35	0	5362.35	10520.8	6713.88	0	0	6668.81	902.633	10124.5	0	0	0	0	4833.96	0	4606.3	4711.73	3569.08	3157.9	2689.89
568.894	0.0915417		1118.99	0	1065.63	817.368	1173.6	0	0	3208.99	3752.59	0	3662.27	1412.61	0	0	25909.6	0	5395.04	1351.02	0	2705.7	9494.49	0	0	4974.94	1734.26	3894.23	5467.97	661.17	0	5281.26	0	0	5582.66	3801.71	10774.4	0	0	0	2559.81	3550.83	0	5428.03	0	5510.62	3105.24	4132.16
703.881	0.0918		6222.29	4259.82	0	5949.17	3707.35	0	7936.71	10327.9	8948.44	1383.42	8643.42	0	0	0	88945.8	0	28473.1	0	47692.5	0	0	0	0	22498.7	3199.46	0	0	17573.5	30534.2	16891	0	0	18206.1	0	0	27487.7	29864.2	17738.2	13087.1	0	0	0	15786.7	0	13133.1	10907.4
1119.34	0.092		1450.86	504.437	891.688	0	1308.35	1150.43	2262.68	0	620.751	3327.75	799.023	0	0	2342.28	11913.8	3276.54	4480.09	687.015	20673.9	3420.39	13223.8	6742.97	6380.02	3723.83	2392.88	3558.7	4903.92	4330.38	8085.72	3645.82	0	0	3354.93	0	0	0	0	2610.85	2724.94	2886.14	2337.71	3696.33	3339.28	4038.96	3787.07	2299.95
915.357	0.0921667		491.449	1523.55	1298.93	1902.68	0	1366.7	1816.17	2741.75	265.986	1381.81	2252.58	0	0	0	0	2934.51	860.029	0	0	0	0	16167.1	2008.15	4466.72	4497.23	3282.43	9908.07	4714.64	7109.1	5670.65	6202.57	0	3753.34	5640.18	0	2708.56	0	4124.35	2668.46	2471.17	4550.2	3382.92	3942.44	4532.3	3860.31	2227.65
541.892	0.0925833		0	1963.15	1169.58	1521.66	560.563	989.035	1979.92	0	1130.32	2120.39	1143.36	2651.71	2043.13	3479.24	0	0	4774.87	522.625	0	5707.49	0	2092.61	0	4682.8	1319.84	0	7378.32	3171.68	3020.63	3408.06	13450.1	0	2693.03	0	4969.15	0	0	1904.73	3240.77	2877.4	3373.59	2504.52	3434.03	3814.42	3831.93	0
527.927	0.0932083		0	1143.61	740.166	1486.24	1834.79	0	2120.17	2939.64	1312.13	0	2236.69	0	0	7176.29	0	0	610.477	5656.54	0	5025.17	0	4321.96	2939.64	5332.47	0	1185.47	4848.1	0	7819.98	0	0	0	1914.61	10140.9	12613.9	0	0	2366.9	3354.83	3790.29	1368.56	3336.48	2629.96	4830.51	3308.01	0
610.909	0.0932083		0	0	1365.41	1067.95	0	0	1036.49	1308.92	520.923	0	0	3759.79	0	28563.5	0	1477.25	6021.31	0	15336.1	4387.23	9879.68	10199.8	4054.72	5746.64	0	1728.35	6180.77	4256.16	2663.76	5882.47	0	0	5520.96	5667.01	13283.8	0	0	2695.19	5235.16	4340.61	0	5675.19	6469.08	7464.56	4740.18	0
194.093	0.0932417		0	822.861	732.201	1368.62	0	0	1506.2	1385.89	0	0	0	1900.29	0	0	0	1988.39	2247.04	0	5570.56	0	0	0	4305.18	2591.18	0	287.82	0	2438.96	0	0	6538.35	0	1792.46	3821.05	8201.81	0	0	2507.74	1260.49	0	1057.22	1279.89	1885.31	1859.26	1683.84	0
991.849	0.093375		1262.25	3196.22	3279.86	3092.89	2954.73	1963.5	2759.85	8411.74	3387.93	5209.53	5189.46	6283.46	7227.87	25178.8	27468.5	9189.32	9000.31	13941	18392.6	7472.35	21938.7	27828.2	10599.3	1044.26	3460.74	755.313	11544.8	7185.37	18375	8277.56	13640.7	19596.4	9041.98	14178.2	18449.4	4444.52	3420.89	9025.94	8593.91	5832.53	1576.49	6737.17	7114.17	10714.2	7980.08	7887.74
1051.35	0.093375		1765.68	1338.93	0	1758.56	1411.55	1679.02	1664.51	2479.87	1640.37	3563.2	2957.46	2913.82	0	0	0	0	3377.01	0	0	1583.97	12125.7	0	0	6303.26	2978.45	1684.83	6581.24	7530.82	0	4775.49	14769.7	0	1307.6	0	8668.65	1991.91	0	2802.2	1860.43	2507.74	4400.22	2904.52	3645.61	0	2598.1	2357.6
758.886	0.093375		850.751	730.046	1377.59	825.209	1089.59	901.979	909.717	1018.22	1106.8	1943.5	1642.15	1931.4	3966.62	8226.58	7137.33	3624.54	5365.76	3176.98	5395.11	2643.96	4537.81	6560.37	3851.96	1852.17	1964.08	4231.85	5162.3	2764.67	5116.97	289.202	10792.7	6850.33	5320.59	1001.7	5386.84	0	0	1297.2	2978.38	2396.5	2435.75	1609.93	2519.1	2136.64	0	0
500.901	0.0939583		1080.67	1054.83	305.674	0	682.697	0	0	0	0	0	2075.48	0	0	0	0	0	1319.62	5146.44	0	3188.5	0	0	4622.52	5073.54	1943.22	0	8458.48	4047.71	9098.97	0	0	7969.71	0	3887.11	5554.76	0	0	0	2994.12	2944.38	3407.04	2852.63	3107.91	3831.65	2960.39	2987.5
432.907	0.0940333		323.267	1539.77	1591.56	2136.1	217.986	1504.58	1072.54	4882.75	3821.21	852.359	1004.7	3315.63	1019.65	15611.7	12691.1	3038.75	5647.11	1814.12	11776.9	8277.46	7881.88	1722.88	5757.93	3598.44	2934.63	3673.66	6465.09	8151.73	10694.7	5566.41	14888.8	12617.8	7134.54	7519	10499.6	2864.04	2874.32	4931.23	4618.17	6326.05	2678.77	3717.92	2685.55	6246.05	6609.74	4141.63
300.875	0.0942917		0	0	0	0	0	0	0	0	0	0	0	0	0	0	0	0	0	0	0	0	0	0	0	0	0	0	0	0	0	0	0	0	0	0	0	0	0	0	2488.12	3493.59	2704.55	1355.62	3093.16	4111.17	0	0
805.37	0.0948667		0	0	1573.64	1936.28	0	3377.3	2684.13	4993.75	3694.78	5487.36	4156.25	0	0	17921.8	0	0	11980.6	3769.05	11859.9	10148.3	4957.44	0	2410.59	9341.63	3417.05	0	7539.39	12328.7	9224.54	7623.33	0	15511.7	1453.15	12454.1	0	4408.78	0	0	4900.49	4991.55	0	6349.84	0	5346.33	4970.21	1961.39
839.871	0.095025		6857.1	6747.37	5643.78	7801.25	6323.61	5114.15	10962.1	13068.5	21541.6	15870.6	14145.2	13821.1	18259	12538.4	84217.1	22919.6	29262.1	34201.6	51622.3	25899	47379.9	23973.2	30640.3	23294.1	12061.1	15031.2	28357.9	21787.2	42816.2	22926.3	68056	59059.9	24152.1	36655.5	42737.5	12164.9	33258.7	22558.9	11339.3	11809.4	12439.8	12832.4	19470.9	21814.2	18910.7	9251.54
1133.36	0.09545		0	658.319	0	717.009	569.216	0	1341.83	1088.23	1442.8	1301.53	965.55	2145.62	0	10577.5	8817.59	0	2580.82	3463.6	0	2128.12	7720.36	2950.74	2903.7	0	0	0	1823.34	2939.21	5075.06	1770.23	12000.5	0	4289.01	1744.28	7619.78	0	0	2375.88	0	1290.9	1340.02	1477.29	1936.99	2697.03	1026.01	0
1051.85	0.0957		1364.89	376.368	641.804	1012.07	1751.43	1236.39	1222.8	1926.03	2198.36	2598.92	355.417	2303.83	328.097	0	20914.3	3360.58	1804.6	0	3338.06	0	3108.77	10981.2	4378.9	3927.29	1428.75	1229.76	4516.6	6322.47	6645.73	4465.61	11815.9	8358.7	3065.67	0	6873.82	0	0	3683.95	3220.93	3020.86	3576.43	1598.03	4087.13	4904.55	4134.8	3666.03
1064.35	0.0957		0	0	1184.33	0	2357.48	2075.62	1151.89	2895.29	1722.65	0	0	1866.21	3652.98	0	0	4715.58	5335.66	0	13705.1	0	10486.7	0	0	0	2166	1467.27	0	0	6272.14	0	9860.96	12037.1	2206.85	0	0	0	1801.95	2313.54	2012.58	2913.86	2274.64	2319.27	3315.14	3476.39	4225.2	0
1058.84	0.0957		0	0	2753.23	0	5043.94	1981.99	5612.14	0	4062.47	0	0	8563.01	7999.27	22015.1	45848.6	4709.09	13438.1	0	0	0	0	0	12604.4	0	3848.08	5860.92	0	6591.76	0	0	0	0	0	0	25789.6	0	0	10231.9	6881.3	7910.85	0	0	10159.6	11307.6	9376.21	0
676.876	0.0957		0	0	4298.05	0	11681.9	0	0	0	11295.5	15426.4	13636.5	20847.8	0	55326.1	113906	0	38551.6	34092.3	68005.4	25759.4	44520.5	66976	34426	19385.5	12399.6	0	0	25406	47226.8	29396.6	0	64083.5	24948.7	27087.8	43543.2	49532.8	20310.4	22854.1	16189.7	15228.6	0	3093.61	22414.9	0	16353	9193.29
1157.85	0.0957		975.84	0	1171.48	762.466	0	1226.31	1658.83	1612.58	0	0	1081.38	1799.91	3618.7	6104.45	13565.5	1781.32	2400.42	4207.22	5771.83	1997.79	7867.83	0	0	0	0	0	2473.65	0	6165.88	5378.24	9063.24	6683.06	360.793	3109.56	11420.6	0	0	1989.87	0	1296.93	1885.28	986.142	0	2564.51	2859.12	0
804.868	0.0957		0	0	1240.93	7760.05	5570.66	0	9175.13	11945.1	8657.33	16484.2	17114	15146.1	18330.1	0	144916	0	33679.7	3826.01	0	0	38826.7	37658.8	0	0	11763	16869.1	26326	19215.1	0	28665.1	0	72206.9	22390.8	50106.8	0	0	0	18399.9	13171	0	0	14389.4	10456.1	20460.2	14260.9	8751.72
860.365	0.09595		1048.1	906.823	957.716	231.119	900.607	0	735.657	2758.06	2889.4	0	1625.13	0	4100.38	10394.9	24847.4	5056.22	6050.3	6501.48	9121.65	4521.67	8924.31	8399.7	5204.36	4943.28	1837.33	1767.05	4354.28	4825.72	5760.31	5790.79	1705.42	8867.93	2295.99	3114.72	8203.77	0	522.734	2872.05	2656.62	1648.27	3481.95	1702.03	3229.34	2379.62	3596.88	1102.66
1166.35	0.0960333		0	0	0	0	0	0	0	0	0	0	0	0	0	0	0	0	5898.94	0	0	0	0	0	0	0	0	0	4534.39	0	0	0	0	4513.46	0	0	0	0	1334.92	2235.75	3094.12	1962.66	4086.81	2978.95	3205.77	3480.38	2703.92	2566.89
650.865	0.0960333		0	0	322.356	0	0	0	1622.75	0	0	0	0	2289.2	0	8444.16	0	0	5275.46	0	0	0	0	0	0	5021.8	1041.17	0	8085.8	0	0	0	7356.34	0	0	0	0	0	0	3084.55	2041.7	2187.95	872.061	0	4812.44	0	3020.94	3795.7
982.848	0.0960333		234.988	602.731	1181.51	1607.37	1409	1100.93	418.794	2861.02	3335.15	5222.97	1797.12	1642.1	1849.71	2150.75	5098.93	0	5579.93	4000.41	0	4725.04	11458.9	9471.44	7903.28	6284.96	1699.12	5035.68	12836.7	4311.49	0	4353.01	29581.3	19240.7	7683.73	0	17146.3	0	0	4908.07	4229.07	4415.19	0	3457.53	5071.22	6930.19	5212.36	5557.51
1123.85	0.0960333		0	0	0	0	0	0	0	0	0	2678.03	0	1671.94	2558.3	7815.3	12814.1	0	9894.97	0	6538.78	2680.93	539.688	4647.44	0	0	1958.82	0	0	5470.12	12360.4	0	0	0	0	0	0	2432.08	0	1623.86	0	2839.9	0	1833.47	2044.67	0	1834.93	0
1145.35	0.0961833		3595.49	0	1479.54	0	3959.66	2112.05	290.359	3170.56	3187.82	0	4322.83	4715.23	4930.93	0	0	4071.63	6135.62	0	18145.4	0	10996.5	14966.7	1180.24	5894.87	3164.16	808.199	16910.3	5391.73	7847.73	6525.04	0	0	6067.68	12662.5	17336.2	7046.12	0	6034.14	3581.58	5408.71	0	6577.81	0	5858.11	5581.9	0
839.368	0.0961833		0	228.375	0	1058.27	0	0	3280.15	3898.36	4482.81	6550.83	0	1089.26	6591.1	23630.4	0	5452.89	11486.5	0	1780.16	3579.34	17810.1	20925.6	0	0	0	0	10159	6585.21	12241.8	9266.47	0	19729.5	8405.82	1196.66	14888.1	12410.5	0	0	0	0	0	0	0	6495.09	4171.2	4514.15
651.875	0.0962		2206.12	2136.49	2138.61	2355.27	2670.53	2253.24	2787.11	4617.3	2221.08	5213.83	3940.5	5477.69	5497.07	23835.4	27491.4	7775.19	5213.42	10473.7	16196.6	11343	16002.8	1512.25	10112.8	3903.89	3276.66	2778.64	6395.21	10881.4	14145	6113.7	22162.1	19583.9	7504.07	6467.12	13388.9	4026.95	4242.58	5811.43	5647.19	6050.37	3913.75	5541.74	5052.48	7755.48	4232.25	3681.39
1059.34	0.0962		0	0	1179.27	0	0	0	1206.11	0	1523.59	0	0	0	0	0	15248.6	0	4043.04	0	0	0	0	0	0	0	1447.75	0	0	5901.14	0	0	11059.1	0	0	0	0	0	0	2545.53	1114.75	1432.55	0	1158.57	1238.36	2541.26	1810.09	0
1056.86	0.0962		0	614.003	617.811	889.38	1035.75	736.024	1023.26	2372	2014.56	0	1416.72	0	0	11287.1	13898.8	3638.65	2169.25	3176.91	0	2497.96	0	0	0	0	0	1831.74	0	0	5931.14	5203.97	14656.5	10519.2	0	0	0	1371.92	0	2735.19	1885.87	0	806.364	1754.57	0	0	1187.73	0
235.108	0.0962		813.497	634.611	1080.31	0	730.385	0	1510.85	1218.38	1374.2	0	0	0	1934.08	0	0	0	3516.61	2816.65	5174.55	0	2160.53	0	0	1834.82	1650.54	1876.79	4388.51	1799.25	4473.61	0	0	0	0	4688.24	7554.65	0	0	1725.81	1025.26	0	0	0	1931.88	2455.93	1579.22	1212.56
1077.35	0.0962833		0	0	2610.69	0	0	0	3060.34	0	8057.88	0	0	6797.98	0	0	0	0	12277.5	0	0	0	0	20134.8	14317.2	5688.14	6302.46	0	12165.1	0	0	0	35198.7	0	0	0	0	0	0	6807.71	3089.02	6446.18	0	6274.31	3052.52	6468.74	7165.23	3412.45
847.362	0.0962833		795.416	516.113	846.574	1077.86	1105.33	2519.66	2058.67	1982.69	1761.75	2892.03	0	1187.52	500.396	0	0	654.247	3719.11	0	13933.9	4596.08	8087.03	7644.48	5612.34	4946.77	3797.46	3497.15	5312.57	6957.07	3858.17	5485.62	6741.45	0	4626.26	2685.98	5615.93	1385.98	0	2760.28	2089.76	2046.12	2081.1	3117.26	3343.94	3185.1	2999.6	2254.78
846.859	0.0963667		2140.39	1667.87	1050.47	1052.71	1416.46	0	1585.88	3083.21	1684.68	3298.63	2149.98	0	3356.04	13556.9	0	6445.97	8223.65	1330.48	12012.6	7211.28	13222	0	5562.62	6694.63	2614.33	407.18	6936.88	7485.38	0	3713.7	14728.8	13671.4	5955.67	12529	12928.9	0	0	3405.15	3963.64	5375.93	3771.04	5652.07	4267.29	5816.44	4294.8	3801.45
336.175	0.09645		0	866.76	0	1181.42	0	0	0	0	0	0	0	3254.95	0	1294.13	0	2767.14	6529.33	0	0	0	0	0	3263.32	5282.78	194.178	0	0	0	0	5308.53	0	0	2468.06	0	0	0	6801.96	3652.63	2977.6	3230.93	2974.38	4131.88	2134.56	4627.17	3153.63	4885.46
855.859	0.09645		4288.42	0	0	0	0	0	4180.64	7188.42	0	843.935	8195.46	9558.15	10233.2	0	39531.2	11852.9	11805.7	16694.3	25774	0	0	27340.7	9889.37	6754.36	3567.33	0	0	11488.5	0	10637.3	0	0	9008.33	0	28571.7	0	0	6662.91	8691.82	10817.1	0	8016.17	8318.97	6383.61	10115.9	8306.96
990.844	0.09645		0	3029.96	2934.26	2669.12	3117.96	2117.4	4312.2	7291.09	3614.17	1312.02	0	8981.68	0	32691.5	48010.8	0	14884.8	1809.91	27257.3	10468.3	0	30354.5	11640.3	3769.06	5229.91	8842.75	0	10495.9	24534.4	11206.3	42955.8	0	6647.72	0	29990.3	0	0	11097.1	7366.07	6768.68	0	6926.8	8470.7	9752.1	9495.49	0
786.858	0.09645		2036.25	3068.44	2499.95	2312.35	0	0	3690.07	7633.5	3378.64	0	0	4566.07	0	15109.5	0	0	10124.9	0	20288.7	6575.27	0	0	0	0	3267.1	0	0	0	17774.7	10352.4	35554.1	22013.9	9598.49	9798.88	18530.1	0	0	5120.68	5570.49	6830.66	0	5712.88	7275.33	0	9189.99	0
1193.35	0.09645		904.212	916.624	0	1140.81	0	0	1269.34	1638.56	1920.24	1428.36	1501.45	1972	1999.71	6723.24	0	0	3202.88	3178.48	0	2143.64	6410.51	2350.62	2477.18	0	0	0	0	1683.78	3462.4	4289.58	0	0	2382.88	4754.23	0	403.238	750.592	1042.41	1227.03	1149.94	1326.03	1479.38	1529.67	1647.29	943.924	0
158.939	0.096525		102472	0	0	74244.2	0	0	133946	0	90889.9	211481	0	0	0	0	346350	0	327504	289933	0	177253	266494	149300	329639	0	0	139909	0	0	290060	342633	433979	171058	172154	0	0	237561	0	0	0	21668.2	0	0	0	0	0	0
1149.35	0.0965333		1262.54	1251.94	0	665.893	969.574	464.004	1152.14	0	1150.64	2774.43	1681.27	1615.46	2640.85	4650.67	0	3963.34	3463.57	4038.15	0	2086.62	6176.02	0	3974.27	0	1485.73	1480.77	3792.1	0	3763.62	0	8132.79	0	0	6437.2	5525.24	0	1044.08	0	0	0	1277.6	0	1458.35	0	0	0
1095.86	0.0965333		829.668	323.383	1314.02	1415.68	575.92	656.139	0	946.637	633.691	3414.76	1082.98	760.504	0	12357.3	11307.3	0	3753.16	0	9228.69	2303.11	8315.56	5630.71	5627.23	3176.57	1559.26	0	0	3360.2	0	1267.36	0	0	2305.91	6203.3	10681.7	1555.03	0	1392.98	0	2233.24	1181.49	0	0	2790.96	1850.07	0
1099.86	0.0965333		677.561	0	0	1222.51	0	0	2027.54	973.89	1271.97	0	0	1398.89	1523.22	7434.05	9716.19	0	2226.48	0	3899.87	0	4649.62	0	0	0	956.924	0	0	1975.98	0	3572.67	9871.42	0	0	5720.17	5646.13	0	0	1934.14	0	0	1922.26	1334.24	2018.88	0	1610.57	0
1154.87	0.0966167		781.275	1800.39	449.722	447.511	1678.11	1755.72	2096.51	5101.51	1857.31	4012.52	6954.2	2379.94	4476.88	17052	20699.6	3724.52	6310.02	7957.9	12512.5	6031.1	16511.7	1095	4506.29	4872.46	2542.9	4228.16	5864.51	5169.48	15392.2	7978	17843.6	16560.3	5812.12	10213.3	12256.5	4512.7	3499.24	5400.93	6484.81	5258.43	3518	4360.25	5529.26	6901.14	7025.19	3008.83
1153.34	0.0966167		1537.86	565.463	794.276	1959.11	0	723.356	1262.43	2611.39	0	0	1427.44	0	652.383	10832.7	0	5951.01	4529.1	697.708	2101.02	2871.6	918.457	6622.12	4870.33	5773.02	2762.45	0	9036.26	5138.21	4280.84	0	13474.9	12863.3	0	7994.74	12565	0	0	2270.54	3099.64	4279.62	4249.44	2542.23	2517.87	3778	3290.17	2518.05
854.853	0.0966167		2695.38	3457.67	3650.75	5466.15	6197.12	3525.92	4302.15	6073.24	10107.5	7865.82	5327.39	10593.5	9559.82	34639	40595.2	11696.4	20592.8	16057.8	24476.5	6403.02	26044	16549.8	4707.25	8892.19	4680.94	8250.85	14336.8	19284.8	23600.6	10377	33062.1	27342.7	9311.86	17532.6	20309.5	6255.25	6553.09	12556.1	6476.42	12037	6149.05	6777.92	6309.21	13012.2	12474	5507.43
249.122	0.0966167		1662	1161.2	749.108	0	302.637	736.781	0	0	1207.06	1573.79	1380.58	0	0	0	1715.81	1583.11	1874.81	2225.96	1053.37	4079.8	3292.48	0	3005.16	3129.96	2154.78	187.593	4876.44	2795.22	3651.38	1842.2	7635.34	1625.3	2294.79	2507.63	8098.23	0	0	0	1421.64	0	2568.47	1901.72	0	2815.4	0	2842.21
311.91	0.0967		648.232	503.359	412.51	755.472	1141.69	939.877	937.771	2741.71	0	0	1324.61	1210.2	2982.14	7581.64	5889.3	2303.91	768.435	2439.46	4311.14	3822.54	5987.85	6631.21	4301.26	2158.21	1019.24	1628.85	4802.93	1932.1	0	3260.15	8120.47	0	2391.78	3885.33	8906.86	0	0	990.936	967.733	986.922	852.942	1405.58	0	0	1514.05	0
1038.34	0.0967		1145.33	0	0	214.761	2543.82	2595.15	1782.57	2474.36	1697.93	2301.9	1801.45	2971.24	0	0	10360.1	2799.97	3228.59	0	0	0	0	9958.33	6689.07	3924.06	4125.21	0	5856.43	4798.07	0	4177.63	0	15650.9	2091.59	0	0	0	2749.37	0	0	3634.74	1943.17	2184.42	0	0	0	0
1148.34	0.0967		1661.46	1530.17	752.713	823.018	899.786	1196.97	1982.95	543.241	2309.5	160.67	833.781	0	3265.14	11901.3	11965.9	3497.4	2811.61	3192.3	6644.2	5196.22	6132.77	6891.57	3975.37	1808.5	1366.41	2620.78	4094.07	2558.76	0	0	3702.46	0	1019.81	0	6112.51	0	0	1272.54	0	2606.07	2239.06	1690.27	0	3025.31	2276.46	0
949.355	0.0967		1386.31	148.679	462.312	241.443	1299.86	1282.16	711.709	3558.25	1725.59	4658.72	997.76	1293.24	373.438	25729.7	3942.09	483.407	6994.24	0	12138.7	0	0	6960.06	8733.33	4183.91	3755.01	0	5393.59	5249	1935.82	5641.67	0	10551.1	4673.72	6050.16	7591.74	0	0	4057.72	2967.2	4078.74	3350.22	0	4473.73	4173.17	2977.78	0
603.901	0.0967833		1358.02	782.451	703.742	731.33	772.868	810.948	1509.24	2008.02	1793.8	2088.26	1870.09	2558.32	2846.24	7412.45	9448.04	0	2393.56	4132.64	7374.88	0	0	0	0	2488.47	1151.08	0	4778.64	2131.39	0	0	7248.33	0	2371.78	4398.03	7558.89	0	0	1828.93	1294.52	1914.5	0	0	0	1341.42	1795.82	1046.6
929.371	0.0967833		0	0	0	0	0	0	0	1269.83	0	0	1144.71	1240.81	1219.75	7391.6	6958.59	0	2939.07	3149.32	7020.78	0	5583.41	5001.47	2793.91	0	0	0	0	0	6402.06	0	6974.81	9223.79	3611.26	5462.8	0	0	0	0	1213.03	1819.21	1905.69	2001.5	2003.52	1677.51	1684.48	0
1017.86	0.0968667		3078.06	0	286.847	1528.7	0	0	3814.29	0	0	0	4441.71	5283.8	0	0	0	0	10311.5	6283.86	0	0	11443.8	12395.8	0	6194.46	0	0	13357.6	4523.59	0	7132.5	0	19413.7	0	0	17707.1	0	0	4604.41	4495.92	6614.45	0	4611.51	5362.16	6493.88	7519.76	2906.07
771.876	0.0968667		0	0	4811.48	0	8758.76	0	8260.39	0	11661.2	0	10059.3	17277.8	0	13950.2	0	0	32391.2	34212.6	0	16849.9	0	30024.8	4911.12	18701.8	11937.3	0	0	20553.9	0	20104.6	0	0	18927	0	0	0	16668.9	12637.3	12261.7	11468.4	0	0	16796.3	19480.9	16406.7	11501.1
976.863	0.0968667		1597.68	3827.89	1983.53	3360.08	2605.55	2290.84	2659.22	6014.26	765.764	0	4673.68	6366.73	0	24057.1	5089.59	0	2462.64	6925.44	0	2130.05	12738.3	0	0	6759.02	0	0	5175.57	7556.31	0	8287.94	0	0	2460.96	0	24191.5	0	0	7625.4	6603.79	5973.31	0	8046.73	0	8226.24	8016.4	5582.43
231.118	0.0968667		1442.96	1925.06	323.757	1368.76	1499.55	1322.85	1772.41	2322.74	3582.37	2913.99	2522.75	2980.25	3405.37	14230.4	15784.3	4231.55	8623.01	6072.89	9749.76	2833.73	3897.74	1732.51	7862.67	2842.89	837.472	3605.74	5626.61	4878.12	7757.36	5741.19	12848.7	15685.8	5393.09	6427.22	9085.11	2712.07	2541.42	2592.91	2398.28	2440.71	356.341	4156.26	6372.53	2843.64	2665.61	5938.49
792.88	0.0968667		2042.54	157.739	917.077	0	848.655	1785.13	1404.72	2262.85	1221.24	1684.42	1540.77	0	2788.78	5615.37	15724.5	3223.11	2844.35	5077	14671.4	3898.71	5806.6	4235.73	3303.64	3536.79	2225.44	2465.28	3566.77	0	0	2277.18	0	1450.28	506.645	0	7057.76	0	0	2698.57	3557	1832.31	3611.95	2085.83	1619.29	3916.37	3188.07	0
826.368	0.0968667		1803.7	727.336	1392.27	0	1580.36	931.152	1612.36	1978.59	0	1027.84	2044.75	3126.51	3015.73	0	8552.02	4015.51	3405.74	5528.06	6718.03	5707.32	3676.53	3952	0	4198.97	2305.02	2034.75	3914.4	3900.05	0	3430.47	13916.8	7100.18	2241.65	7327.69	9279.32	1370.27	0	1979.05	0	2248.01	2568.29	2593.67	0	0	2331.32	939.862
1031.87	0.0968667		0	0	0	1104.17	0	0	0	2520.81	1720.79	0	967.94	2627.75	1921.41	4488.69	12820.4	1594.14	2799.31	4371.3	4220.41	0	4656.41	5168.5	0	0	891.188	1397.8	4437.33	0	8469.06	2375.44	6874.06	0	0	2603.5	7429.67	0	0	1199.05	1094.9	0	1757.35	1264.9	0	2112.79	921.293	0
1025.85	0.0968667		712.655	1028.75	421.786	1105.89	859.372	1332.85	0	1191.28	1548	2153.27	1989.76	2292.48	2817.43	7360.84	14862.1	0	3804.29	4604.08	1683.45	3378.82	0	0	6699.48	3277.39	1714.38	3063.77	9128.77	9412.77	0	3069.29	0	6515.7	0	3967.91	15969.8	0	0	1755.68	3688.71	0	1599.2	1942.76	2049.16	3641.92	2852.2	4906.23
805.871	0.0968667		1224.93	1717.74	0	1353.15	1181.06	2739.71	0	4001.26	1989.98	2098.07	2478.44	0	4363.33	0	21823	1055.15	5358.96	6062.28	12243.3	2960.94	0	0	0	3985.13	2793.73	2793.73	9189.43	7825.5	7679	3875.6	14362.9	8157.94	459.38	1369.66	10518.9	0	0	2425.28	1997.85	1809.84	2750.06	2272.38	0	4333.37	3884.78	2097.28
745.371	0.09695		805.371	0	497.031	0	1147.72	1228.89	1104.88	2202.4	1143.02	2159.81	1332.85	2239.11	3108.65	9247.85	9106.82	2872.89	5208.02	3652.19	6567.5	2954.24	7551.46	6791.56	1979.6	2281.25	1643.27	2812.43	2394.89	3453.53	6504.55	4128.12	7321.54	10929.5	3320.13	4978.93	4785.92	0	1526	1146.21	0	0	0	0	1232.15	0	1075.01	0
550.914	0.09695		631.012	1224.63	560.781	825.666	935.103	1072.82	793.837	2892.56	1246.6	1112.44	1659.28	1950.57	3278.81	5675.75	13593.1	2633.01	2508.91	3006.33	8260.14	3352.6	0	8608.78	3688.51	1365.32	0	1972.24	4809.48	5576.2	3216.68	2643.65	0	0	0	5415.75	8830.13	1805.53	577.475	1032.83	0	1927.51	1353.16	0	0	0	0	0
1187.84	0.09695		0	0	0	1134.33	622.097	0	2412.14	0	0	0	1841.95	0	0	11720.7	9051.16	4398.7	5639.95	6515.97	2242.91	0	0	4029.4	5397.29	3321.63	0	0	6420.38	0	0	5146.81	0	13311.6	868.665	9120.57	6442.69	0	0	1960.25	3663.71	2083.43	3688.08	2111.93	3526.62	3694.14	2144.43	0
636.888	0.09695		2186.94	2001.89	1819.08	2207.04	1774.78	1977.25	3285.15	3590.7	2535.96	4601.75	3041.56	5087.32	5415.4	18050.1	30362.1	6367.45	8283.53	10302.5	1565.62	6883.37	13406.5	6636.45	7286.19	7117.14	2864.59	4394.67	8011.88	5110.62	13376	4254.49	9668.12	25694.6	5909.19	5665.1	15635.8	3433.6	3541.85	5909.64	3878.67	5710.57	3361.76	6150.68	3148.46	6523.98	4842.78	2622.24
105.929	0.09695		1258.98	1335.23	555.623	0	1023.92	568.976	0	2058.62	0	2699.85	626.202	1874.24	3759.31	5941.55	6426.01	2431.49	4671.09	3205.21	5872.76	2266.97	3129.8	6183.88	2348.18	1963.63	668.856	1238.56	2776.5	2790.35	5973.35	1845.03	11136.5	9845.36	1905.91	4608.61	7285.06	0	0	1077.65	2449.69	1241.52	1956.05	2246.11	0	3560.91	1509.33	1478.08
1174.34	0.0970333		928.691	0	1231.56	1039.09	0	0	1292.42	1870.61	1164.18	561.981	2345.22	0	6065.49	0	19152.8	0	5324.06	0	18384	0	9630.45	724.465	0	3829.32	0	0	0	0	0	1921.37	0	0	0	646.74	9028.26	0	0	3338.04	3039.79	1896.13	3149.45	2003	3192.69	3609.94	2333.24	3501.38
160.943	0.0970333		641.176	1095.03	910.694	0	1266.36	894.034	823.696	1453.16	0	0	0	1699.75	0	0	6317.12	3088.94	2205.43	3939.91	4752.79	3131.64	3459.96	3489	2988.04	2331.2	1553.85	603.637	4207.13	4134.48	1093.04	1385.42	8379.93	5843.72	3945.3	0	6458.95	0	1813.43	0	0	0	1349.21	1088.93	0	0	0	1310.53
1045.86	0.0970333		0	292.215	1236.59	689.02	2567.37	1325.4	2239.19	1726	2705.62	0	2848.19	2918.96	4901.73	10291	18454.5	5044.19	6851.62	5220.31	15190.4	2223.91	14871.7	6408.58	8655.07	3492.78	0	1642.69	0	3956.16	13252.5	4810.62	16021.2	0	967.303	6089.5	0	0	0	4028.5	5216.58	4800.49	4818.36	2776.83	4897.32	5400.69	3596.88	0
860.874	0.0971167		1568.07	1063.31	104.265	126.28	1582.69	1715.49	1806.53	2616.4	1670.95	1884.78	1119.61	2366.05	0	9505.13	19611.2	4825.5	3518.57	6208.77	0	1807.58	7422.09	11709.8	7022.24	4771.21	2869.99	1632.18	10877.3	4547.63	8852.12	3779.17	13307.3	10254.1	0	1429.81	4361.25	0	0	1931.6	4483.44	4048.07	2390.59	2457.76	3195.69	4913.26	3015.64	2025.62
482.921	0.0972		706.93	742.69	0	638.721	976.156	661.215	1156.51	2287.07	1105.99	1497.24	1060.06	1226.88	2134.57	4971.32	12070.1	1828.68	3351.94	3172.9	4284.32	3627.42	2960.41	4921.35	3171.45	2262.21	1313.82	0	2118.86	0	6446.56	3380.42	6785.81	6757.41	2431.57	3191.56	4971.52	0	848.522	1327.8	0	0	0	0	0	0	0	0
175.929	0.0972		404.449	978.472	903.828	766.548	719.178	554.989	589.638	1543.1	1674.13	1473.29	1346.47	979.998	2094.04	9609.37	9011.37	2291.23	1120.91	1948.36	7626.77	3304.14	5560.06	2849.67	2363.38	1480.49	920.43	0	3618.85	2446.91	6374.13	3743.11	9451.85	3708.76	2254.92	4023.56	0	0	0	0	0	1125.42	0	1313.3	0	0	906.391	0
248.127	0.0972		1231.06	444.746	586.703	577.564	1141.31	691.702	990.039	1242.53	1021.45	1568.83	847.168	1634.79	2820.26	5935.18	11827.5	1467.04	861.421	3214.38	7170.14	2139.44	3969.97	0	3203.11	2372.8	1315.05	1337.45	4939.37	1947.2	2339.39	2626.21	4682.84	9528.2	2553.75	4157.01	0	0	0	0	0	0	1100.03	969.254	0	1674.04	0	0
1013.86	0.0972		631.798	1375.57	655.269	0	0	859.267	1098.6	2205.52	0	0	1457.21	1978.36	0	6064.28	9312.52	2725.85	3948.81	5628.77	0	2298.08	5765.86	7354.11	2978.03	2797.27	1574.71	0	3375.35	1948.76	0	3717.27	5564.08	0	4127.49	6900.49	7888.19	0	0	1723.56	0	0	0	0	0	1168.66	0	0
921.878	0.0972		787.211	0	0	798.559	0	0	1729.29	1737.87	1372.21	1846.12	0	2787.28	1839.06	4207.48	11559.4	1358.63	4833.24	3276.05	4442.13	0	6980.37	4302.82	2620.53	2103.97	1248.1	0	2854.86	0	4551.11	3979.02	8834.37	0	1773.61	2522.62	0	0	1485.37	0	0	0	1220.75	0	0	0	0	0
592.908	0.0972		666.369	456.318	0	587.06	1005.61	847.422	1429.61	1330.2	790.152	1680.78	1376.72	1881.29	1823.96	4191.11	9887.94	2609.17	2681.01	2602.95	5259.31	3297.12	3729.94	3996	2649.52	1386.7	1213.67	0	3437.47	2425.93	2914.17	0	5642.66	5811.05	2449.45	2166.31	5576.87	0	0	874.055	0	0	1539.39	913.03	0	0	1696.78	0
379.901	0.0972		292.285	1207.17	966.774	1255.18	1274.76	191.334	286.314	2127	1486.13	1874.56	2200.28	2574.95	3045.51	10211.9	11037	3601.1	4993.49	6094.85	1391.13	3853.84	8934.15	7608.93	2466.19	3756.59	1516.88	2585.75	6284.2	3476.1	3875.04	3299.62	10748	9308.73	1334.44	5479.27	17433.6	1986.94	2088.92	3871.22	2850.6	3629.13	1158.28	2613.08	2633.95	4272.27	3232.75	2748.94
1025.34	0.0972		1499.83	761.023	551.16	1556.37	1422.38	1157.6	2032.29	0	1510.29	3346.9	1638.61	1751.14	3177.95	12051.9	11181.4	3176.34	3890.96	4760.99	6134.15	3553.11	7961.57	7376.44	4313.16	2311.22	1367.89	1732.49	0	2996.05	3838.51	2479.32	14851.1	6097.77	2273.71	4504.07	9633.95	878.049	0	1976.22	1157.74	0	0	0	2380.63	1592.9	1211.89	2025.2
1125.36	0.0972		0	956.696	0	1122.1	0	0	1328.44	1359.18	1613.98	2064.85	2286.07	1136.37	2199.45	9111.58	11562.3	2633.23	2235.67	2472.46	4679.8	2757.22	3616.23	6893.65	1625.25	1565.59	1081.71	2637.63	2971.57	1728	3391.38	4062.06	9746.37	6274.82	1838.7	3361.36	6196.65	576.812	1053.06	1460.13	1069.63	876.214	1923.25	0	845.41	957.477	1269.12	0
1065.85	0.0972		1813.22	0	0	654.946	0	1210.56	992.72	1970.08	1213.13	467.012	1301.78	1579.63	3159.52	15439.8	18292.2	2711.78	4030.95	5090.68	6654.75	4619.97	12269.8	4007.82	3104.35	2805.98	0	3227.25	0	3166.24	4344.54	696.215	8615.96	0	1217.96	6437.13	11433	0	1752.35	0	0	0	1348.86	1756.53	0	2874.23	0	0
1163.36	0.0972		0	0	0	0	0	0	0	0	1226	0	0	0	0	0	6881.22	0	2380.53	1924.68	4378.79	1568.91	0	0	0	0	0	0	0	0	0	0	4369.64	5177.28	3470.46	4016.51	0	2109.59	1528.67	829.724	0	0	822.865	1868.7	0	2008.92	782.496	0
996.862	0.0972		1259.64	733.528	882.12	1168.05	0	1167.93	1349.63	3444.74	2378.98	0	1389.68	3456.57	3103.41	2288.69	20105.2	5307.59	3836.95	0	7898.15	6072.48	8928.34	14445.5	7127.73	3982.16	1191.58	686.285	8325.4	8206.09	0	4842.01	0	0	970.092	4896.11	8074.24	0	2334.5	2396.25	4570.37	3444.99	4794.92	5359.66	2921.68	0	3586.23	3535.47
953.862	0.0972		0	0	966.779	1406.25	1063.65	765.08	1118.2	1398.49	0	1408.31	0	2047.05	0	11338.2	7709.28	3220.77	4494.23	4368.26	5854.77	2688.13	7248.18	4347.64	5067.2	2261.25	1356.67	1416.37	4188.69	0	3482.45	4757.25	7314.54	11592	3228.67	0	4018.99	0	1374.28	1955.31	0	0	1426.82	2442.47	0	0	0	0
1064.86	0.0972		1564.2	1562.58	1242.62	1615.18	432.153	2503.1	0	0	2062.41	0	2291.35	2647.38	4211	0	28478.6	473.565	5596.74	6453.64	16637.6	7812.93	9609.69	4852.33	7399.12	3692.89	2636.06	0	3647.5	4799.2	7624.93	6729.85	3042.47	0	1260.05	0	2073.39	0	2753.27	4186.23	2733.98	4848.08	2353.58	3824.48	4957.5	4518.39	4024.4	0
1012.85	0.0972		2042.84	1413.49	715.287	1235.57	1133.35	870.918	632.597	2594.52	318.275	1526.17	1964.4	2410.71	0	0	1444.52	0	5252.61	548.805	0	0	0	6215.71	3769.07	3727.45	0	0	7308.26	9899.21	2542.88	0	0	0	2531.3	0	14173.4	0	0	2879.71	4090.34	2914.78	3781.64	2995.85	2069.72	4462.11	3848.18	0
705.893	0.0972		869.901	0	0	1068.13	1800.08	989.001	0	1566.31	0	0	1832.44	2000.28	0	10264.5	3873.3	0	2578.34	3325.46	0	4164.65	0	5818.86	4124.13	2464.78	1055.43	0	3690.73	5993.14	0	3022.63	5886.42	0	0	6897.25	7102.02	0	0	1188.8	0	0	2804.42	2480.52	0	0	0	0
739.886	0.0972		1172.87	671.681	0	951.267	0	2063.52	715.481	2664.96	324.729	2530.29	2548.99	2286.4	3447.23	11321.8	12917.1	3611.11	2647.92	5956.52	10754.5	4221.34	0	5751.43	3716.24	3771.78	2413.45	3697.32	6864.92	4408.96	4652.19	3732.89	15270	0	0	5980.62	13897.6	3841.06	0	2063.88	3075.8	2752.43	0	2897.13	4291.04	4716.48	3609.78	1984.81
779.867	0.0972		1403.4	684.25	569.403	595.826	0	715.008	751.826	994.82	2375.92	1724.94	1475.43	1005.33	3199.1	11654.7	13231.2	3924.15	2434.15	4295.85	7447.95	4602.77	3001.35	3862.83	4896.27	0	976.899	1046.43	2558.25	3206.04	0	1567.67	7228.47	0	1292.71	8066.13	5579.51	0	0	0	1785.32	2944.44	0	2528.46	0	0	2057.56	0
1132.35	0.0972		1148.56	992.147	0	0	979.887	947.592	486.023	1461.06	1806.12	0	982.77	0	997.437	17964.3	20087.7	5223.94	4272.38	6834.49	7762.27	4714.91	4069.46	0	5362.31	3514.99	2446.34	2092.08	9255.12	4197.62	6414.88	4769	0	7564.19	5693.93	4277.95	7936.92	2773.02	0	2276.97	0	2446.83	3223.36	2145.37	2898.76	3799.9	4001.51	2129.69
637.903	0.0972		825.888	0	745.254	1061.9	0	0	955.676	0	998.036	1145.09	1362.15	1945.67	1817.39	9770	4559.34	0	2049.14	0	6677.01	1656.42	6586.25	5335.4	3904.59	0	0	2694.89	0	0	7316.6	3716.88	9158.31	5241.63	0	0	3323.85	0	0	930.55	0	1479.23	1359.47	1855.35	0	0	911.713	0
962.357	0.0972		2752.95	0	0	845.675	0	0	1936.37	0	1704.5	0	1950.25	1511.02	0	10642.6	18649.4	0	1697.96	7974.81	10778.6	0	7612.34	6870.09	0	4475.97	0	247.652	6473.58	0	0	0	0	7327.02	3030.76	0	7192.3	854.649	0	0	0	0	2444.68	3769.7	0	0	0	0
826.878	0.0972		1551.93	994.099	873.872	661.693	1980.39	1086.09	488.659	2373.56	1453.74	0	1920.24	0	0	8306.09	9288.91	1631.82	3172.49	5848.29	9354.52	5615.32	786.64	7133.89	0	3127.96	2952.85	2709.71	6337.29	8980.53	11871.3	0	0	0	3389.83	0	16881.6	0	0	2792.38	3677.24	4539.8	2641.33	3527.97	3140.08	2146.44	0	2782.96
1133.85	0.0972		727.351	1735.21	0	785.197	394.714	1630.09	0	1974.99	0	0	1184.8	2516.64	4446.29	7248.42	9707.8	3944.36	4638.99	6295.12	5750.35	5284.97	8251.13	4557.44	4496.32	2449.33	0	0	0	0	7375.67	2875.13	7093.66	0	3860.01	5620.96	6842.21	0	0	1530.59	0	0	2490.07	2141.4	0	2394.67	1909.32	0
745.876	0.0972		1180.31	2089.12	1042.24	1267.45	1798.34	0	4705.77	2039.19	2083.05	2820.68	3251.45	3271.96	6183.51	14989.9	23406.6	6194.53	8700.85	6637.61	13490.3	5763.79	0	0	9913.63	4583.61	2473.63	3480.05	8222.82	1833.16	9817.01	6643.73	3410.48	0	0	0	0	0	0	2693.18	4636.89	4525.31	0	0	4593.03	6022.39	3878.24	3809.82
686.901	0.0972		1348.18	1757.38	1142.24	1530.2	1519.06	0	1175.98	1238.53	1376.51	0	0	2479.15	2864.73	0	0	866.087	3671.02	4398.73	7875.25	415.775	0	2697.02	1660	4242.23	1803.93	0	7592.43	4778.49	0	3942.04	0	0	0	0	11139.6	0	0	4154.71	0	2736.4	1576.52	1270.01	0	0	2359.82	1124.7
218.049	0.0972		666.088	1255.45	1207.43	397.393	1258.69	650.413	0	0	270.685	0	2388.23	0	0	1099.33	12252.7	3153.78	4046.12	4802.8	10027.7	0	2276.95	2220.79	3280.48	2994.13	1879.93	1343.97	4262.36	2218.47	2960.94	2229.76	14249.4	0	0	0	7961.36	0	0	2050.43	2280.26	1847.19	1827.01	0	2386.71	2717.08	1091.83	1458.35
1141.34	0.0972		891.724	664.434	0	0	0	0	0	0	1397.23	996.723	0	1290.05	3485.65	6537.32	10727.9	3433.94	2034.68	4568.04	6134.39	4981.47	0	3827.24	3189.79	2859.91	868.611	0	3440.04	0	3606.66	1984.43	6845.56	0	1309.78	5278.38	6237.35	0	1152.51	1633.97	0	1661.16	1996.55	1122.04	0	1831.57	1631.28	0
724.886	0.0972		1038.99	691.522	551.539	0	0	922.577	0	0	0	1867.59	1033.26	1291.89	0	8006.58	10262.7	2560.37	2903.52	2131.69	3168.66	2639.76	6292.76	5991.5	2311.84	2511.25	0	2176.47	1904.2	4495.54	4541.49	2760.42	12357.2	8358.57	2789.94	2724.14	6481.13	0	2979.95	1076.42	1141.04	1665.11	953.374	1123.22	2070.31	2288.18	1243.98	0
663.912	0.0972		1395.48	1387.52	0	1362.32	0	0	1033.67	0	1541.61	0	1707.34	1649.06	3106.99	7322.89	0	2922.69	2477.81	0	0	0	7624.49	703.416	4562.32	3525.25	0	1003.69	0	0	0	0	11203.1	0	0	0	1020.2	0	0	2361.8	2917.13	0	0	1760.78	2526.22	0	0	0
710.869	0.0972		1070.41	936.268	917.249	159.237	950.373	611.447	1045.49	2025.33	996.691	1915.15	2686.94	2012.01	2975.25	9355.84	12474.3	3565.51	3083.66	6296.91	5445.11	3176.05	4126.88	7041.29	2084.01	2055.96	1920.45	1970.32	4651.68	3213.06	0	3434.19	7486.6	11186.8	2240.24	2857.05	4087.61	0	0	2241.43	1811.51	1850.14	2167.8	1266.91	1802.31	2842.86	2063.39	0
842.867	0.0973333		0	0	0	0	0	1485.29	0	0	0	0	0	0	0	0	6613.27	0	4009.44	4245.28	4420.51	5693.21	0	7862.01	6109.27	0	0	1319.81	0	3573.14	0	0	0	0	0	0	8600.29	0	0	1616.63	2165.25	2368.97	2573.38	0	0	1809.75	0	2000.63
1112.36	0.0973667		1161.65	747.411	949.123	591.767	891.989	0	1782.86	1394.93	2621.59	1810.37	1493.92	1525.53	2008.25	12000.5	13643.2	0	2086.55	5173.2	0	4601.47	3961.76	5368.39	3073.77	0	1664.96	1742.39	0	0	5039.19	0	0	5154.33	0	2630.79	7251.78	0	768.433	0	0	0	0	1622.91	0	2407.5	2571.01	0
1086.35	0.09745		910.437	987.469	875.971	596.197	961.925	743.95	1530.92	1932.53	784.232	1546.94	2076.91	1678.33	2369.65	4746.17	10748.2	2948.26	2712.94	3203.75	5462.34	2971.94	7218.71	3067.51	2634.73	1492.6	0	1801.64	3009.28	2206.88	4742.86	1777.85	9896.85	0	2966.46	2606.13	4742.29	0	0	0	1410.12	0	1919.17	1884.83	0	2177.8	1338.45	0
894.873	0.09745		1670.24	1230.24	575.753	1428.86	1662.6	1646.69	845.937	2011.34	1470.97	0	881.488	1592.46	3631.2	0	15864.3	0	4095.19	5935.59	0	0	8536.02	8667.02	0	5656.96	3247.76	1128.96	6117.06	4289.21	7711.57	4712.89	15361.8	0	0	0	0	0	0	2437.09	5112.37	2356.45	2855.7	3188.63	2340.85	4193.51	0	3589.08
877.871	0.09745		1191.3	0	0	1370.47	797.299	0	694.756	974.445	1139.04	1665.76	0	1901.54	0	6132.92	0	0	5714.21	3964.44	7800.85	4220.13	3345.73	0	0	1343.33	0	2746.85	2132.2	0	0	4038.04	8445.12	6300.8	0	4252.91	5918.73	0	0	1567.41	0	1833.23	1603.14	850.729	0	0	2121.58	0
1086.87	0.0975333		0	2571.86	0	2183.63	0	753.668	2347.4	2719.51	2422.15	0	1215.92	2589.83	0	0	0	0	8215.89	925.761	12095.7	1228.38	6796.16	6598.25	7897.58	3908.04	2463.06	0	11140.8	7412.04	12110.7	7176.56	0	0	9056.21	0	15184.6	0	0	4254.17	8026.33	6171.53	0	7897.18	6667.49	7469.11	5822.46	4611.83
1078.36	0.0975333		976.737	807.7	688.581	1546.67	1535.05	1240.22	1840.95	1692.63	2510.86	1865.89	1903.12	1849.21	3071.1	11527.9	9423.56	2988.36	3399.38	0	7268.57	1867.46	5098.79	6997.46	3922	2566.08	1892.54	2511.81	3767	4151.15	0	2404.02	12849.6	8682.07	3120.07	5401.61	7765.47	0	1657.63	0	1226.4	2027.09	1244.66	1411.4	2405.09	2711.06	2410.19	0
873.866	0.0975333		2098.35	1885.23	1004.43	0	1985.63	2894.12	2835.42	3506.57	3226.28	0	0	3332.32	3805.92	3715.6	8040.3	0	5665.18	1265.26	0	3397.78	9017.38	12645.6	5125.03	5697.71	2337.62	3499.56	10001.2	7385.79	7579.49	4043.59	0	14714.2	5227.89	0	3918.02	0	0	5110.96	2770.05	3851.25	2808.91	2893.19	3417.67	4558.82	4037.91	3333.15
1127.34	0.0975333		703.842	991.178	1199.3	118.232	947.911	1212.03	1536.47	0	1495.71	2190.18	1458.69	2422.25	2702.13	12547.8	0	3997.96	760.025	2782.97	6491.79	5722.46	0	7935.51	2847.14	2212.19	1723.62	1303	2582.71	6299.27	7897.07	921.863	0	0	5448.23	7660.19	8576.38	0	0	1145.47	1145.86	1861.94	2374.02	1459.5	1652.44	2478.66	1587.37	1456.23
213.123	0.0975333		803.073	1271.44	404.222	0	1291.5	1204.25	1644.31	1555.81	1374.49	1219.74	1608.39	1694.95	1808.13	0	1413.9	1731.01	2293.39	3515.82	3735.49	2043.06	454.831	0	3106.71	2134.54	1513.72	0	3766.72	1875.17	2721.56	2240.64	12914.7	5603.17	2352.73	2342.02	8396.87	0	0	1199.27	1863.28	1909.22	1203.44	1239.84	1190.15	2871.53	843.894	1044.13
1191.85	0.0978667		787.222	169.675	138.627	1109.18	0	459.211	464.894	1836.33	0	903.632	1368.59	1672.47	2635.87	13967.8	11417	401.965	2862.86	6785.14	8984.06	2475.55	0	4153.43	605.39	2755.32	1158.49	1872.2	0	6664.9	9852.86	0	7727.97	5240.46	1218.39	911.573	0	0	0	2690.61	2371.36	0	0	0	0	0	0	0
185.09	0.0978667		1314.58	751.407	425.713	1105.62	0	699.205	1441.35	1755.66	1115.75	0	1169.4	1440.66	1627.18	10922.9	7920.53	3137.42	2133.95	2532.16	4488.77	3138.15	4189.69	2612.78	2728.02	1526.39	1079.75	1979.75	0	1649.71	3295.66	2387.52	5029.89	5103.82	1805.18	4203.28	6705.48	764.612	0	814.136	0	0	1528.36	0	0	2296.42	1194.71	0
987.86	0.0978667		984.89	0	1043.1	1721.77	1014.72	925.04	2002.19	1907.85	1049.46	1489.45	777.921	0	2350.64	12463.5	14601.5	4231.32	2841.43	3491.71	5928.61	2395.09	3034.42	6994.05	2318.48	2443.62	1941.92	959.193	2742.74	2375.85	529.689	874.879	0	5928.94	550.909	6582.62	0	0	0	2345.5	1474.21	0	0	0	0	3116.48	1184.83	0
1167.86	0.0978667		0	0	0	742.443	0	0	0	0	0	0	0	0	1520.86	0	0	0	2355.13	0	14106.3	0	0	0	2981.38	2060.17	0	0	0	0	3706.92	0	0	0	0	6049.57	0	0	0	1477.18	0	1094.55	1431.9	1871.6	0	2009.99	1792.66	0
535.907	0.0978667		0	0	1076.47	1342	0	0	1996.54	2392.02	0	1855.38	1196.88	1516.81	0	12558.3	0	0	5976.12	0	9775.47	0	0	0	4448.82	0	1850.68	3065.77	3165.14	0	0	2813.31	0	0	0	5945.77	8816.66	0	0	2004.36	1814.09	1980.07	0	1752.75	0	1835.34	1743.93	0
975.357	0.0978667		2550.35	3201.3	1871.56	2491.62	2477.14	2337.45	4298.67	5635.83	6119.46	612.525	3598.51	5532.64	6078.58	28285.7	31894.7	7788.59	9728.86	13304.3	16084.8	7060.18	13491.9	12145.3	9542.71	12951.4	4062.89	1953.68	9826.33	7603.15	10653.8	9916.39	24001.5	2292.14	9197.9	11724.8	12891	3793.55	4413.48	6372.69	3889.55	3824.03	4297.3	7888.52	3408.05	6920.91	8539.99	3107.84
125.046	0.09795		573.056	718.169	683.972	1181.83	730.21	577.087	679.5	1515.12	1557.01	2255.33	1177.86	1480.95	2211.07	8095.44	4970.15	1906.53	2718.77	2277.08	2612.49	2395.35	5513.05	6232.66	1793.85	945.686	959.029	2014.05	3457.86	0	2965.68	3142.32	4786.98	3666.95	2109.33	2070.55	4577.57	1188.5	0	0	0	1638.2	1083.24	1653.55	1444.73	0	1585.99	0
1189.84	0.09795		987.372	844.786	1550.88	1200.54	0	877.083	0	1287.76	1328.49	0	0	1476.7	3436.29	0	13352.5	3705.53	2354.38	0	0	0	3783.63	0	2667.62	3126.05	1447.02	0	0	0	0	2342.59	0	0	0	0	3092.58	0	161.951	0	1363.57	2408.98	0	0	0	2937.34	0	0
1098.86	0.098		1504.2	1193.39	684.316	1826.36	1203.19	1639.6	1692.26	2343.76	1371.14	2708.2	2139.46	2530	3074.28	10380.6	14720.1	3706.54	3604.11	5805.42	8994.49	580.713	15379.5	10828.3	5096.54	4766.14	1048.11	2545.46	5015.51	6167.44	9101.16	4868.55	3012.37	12619.7	5967.63	4732.6	1483.92	2643.89	2300.25	4140.83	2459.97	2561.12	4617.52	2549.3	2302.96	4318.99	2467.93	3147.99
807.877	0.098		339.667	149.568	197.363	1145.3	402.668	2597.88	0	0	0	0	2694.64	2530.47	4905.56	7992.63	23254.8	7510.18	2887.13	4403.26	0	0	0	6870.91	8982.37	4871.22	3866.19	0	10082	0	7112.06	5200.19	0	0	3573.67	0	0	0	0	3764.39	4266.78	4400.45	0	3750.36	4225.81	5690.16	3751.76	3532.24
796.884	0.098		1126.4	1603.91	1056.74	837.656	828.434	895.529	0	2116	2674.53	1654.64	957.784	1360.51	3288.45	0	0	4171.08	4361.38	7611.24	5189	4631.68	9354.6	4470.58	0	2280.84	1777.34	4219.77	5718.29	0	8308.19	0	5393.22	5697.24	2295.31	6184.41	9679.69	0	0	2780.18	1716.45	2618.08	1289.45	0	2935.71	1129.03	2926.22	0
239.066	0.0985333		0	0	0	0	0	0	1882.87	2311.23	2459.38	0	0	0	0	0	0	0	4763.09	0	0	0	0	0	0	0	0	0	0	5202.66	0	0	5175.25	0	0	0	0	0	0	1850.6	1718.74	1749.36	2192.08	2486.9	1153.12	1966.89	1155.56	929.41
842.352	0.0985333		998.219	1105.33	719.071	667.52	923.476	870.274	1339.03	695.555	0	1002.94	1835.61	1287.28	2129.79	0	10229.6	0	3120.35	0	4925.14	4415.76	5977.59	2532.56	3629.2	1392.34	1008.37	2222.59	2752.86	2753.01	7096.31	0	5194.82	5075.25	1825.16	3821.26	3411.81	920.116	579.552	0	1086.8	1571.26	1780.74	0	0	0	0	1841.71
144.957	0.0985333		1468.95	839.196	761.059	489.368	791.146	549.418	269.068	1307.39	0	2506.72	2917.82	1621.43	3705.27	9896.86	7410.65	2604.99	4871.62	4302.92	5416.85	2721.47	4042.21	3997.65	3294.79	1840.99	1287.79	3209.97	3286.93	3722.7	4164.88	1868.4	12337.1	5581.49	2496	6275.23	6628.9	0	0	0	2157.49	1129.95	1132.29	2535.08	0	3718.81	1450.62	0
87.0198	0.0985333		1367.43	743.602	488.923	540.126	1404.27	732.157	0	1058.17	1720.79	0	1169.67	0	0	5619.63	15122.9	1672.77	1714.37	0	7445.34	0	0	2143.25	3247.49	2277.39	1215.04	332.563	4868.06	2259.23	0	1120.44	5686.83	3696.12	1275.7	1281.64	8504.77	0	0	1064.1	1164.65	1264.3	2019.61	1072.09	1878.1	2307.82	1489.65	1538.57
1081.86	0.0985333		907.202	877.159	417.866	471.93	774.767	0	1757	1839.77	1245.12	1570.54	845.437	392.719	0	10406	16701.2	2681.24	2448.89	3560.25	5973.17	4288.76	0	2059.23	0	0	0	0	4328.85	3142.16	5372.1	0	3925.82	11127.3	3442.42	0	8151.55	0	0	1787.41	1797.9	1523.1	1944.38	0	1274.02	1209.34	1641.46	0
1005.35	0.0986667		1254.42	392.275	0	1141.48	0	0	1809.69	0	2161.54	1348.04	1563.96	0	3002.16	5103.75	13178	0	5095.82	3397.55	8207.07	4396.28	8765.93	4947.48	5779.34	2974.03	0	0	4868.22	2394.19	4510.12	2660.5	6224.12	8811.84	4527.94	5739.7	9377.5	0	1417.8	2236.19	0	2378.96	0	0	0	0	1965.69	0
1082.86	0.0987		641.462	730.995	1022.79	888.689	1105.07	0	1810.45	953.937	1518.17	2775.02	2668.67	2192.44	3183.92	9131.82	10882.7	2619.6	4087.21	2989.96	7601.4	2422.17	0	6338.13	4137.41	2365.52	0	0	0	0	0	2898.44	7806.35	9177.93	0	6668.26	0	0	0	0	0	0	0	2327.37	0	0	0	0
1021.86	0.0987		774.447	683.991	534.034	607.37	1322.09	918.129	1944.56	0	0	2957.99	511.852	2011.6	3012.88	10865.9	10821.6	4322.91	4899.9	3022.33	11268.3	5470.03	7840.58	4840.25	3962.53	0	1617.53	0	5197.84	2399.21	0	2511.2	0	14296.5	977.553	7265.4	4563.31	0	0	1153.72	0	0	1791.32	1987.9	1481.03	0	931.015	0
1146.35	0.0987		1644.39	1486.95	342.494	593.441	1248.3	1110.68	1576.06	1008.17	758.054	1750.53	0	3377.91	1846.05	11291.4	11939.3	3672.13	5008.12	3111.96	1667.74	5292.87	0	7600.66	2714.2	3030.32	1269.86	1704.33	3540.97	2237.52	3520.62	1414.38	0	1625.19	4693.75	4814.22	5657.25	2523.05	0	0	0	0	1496.51	1756.23	0	1272.36	2585.23	0
1114.34	0.0987		1472.09	0	1108.42	1029.65	580.293	0	0	0	1708.12	1423.43	1593.37	678.109	1421.84	0	13458.8	3381.49	2590.39	4235.45	0	4188.88	0	3274.25	3507.58	0	0	0	5436.52	0	3431.73	0	0	5275.24	1814.27	2932.48	9681.71	0	0	1558.56	2045.87	2269.98	2245.4	1206.9	1564.74	2184.51	1807.63	2513.34
272.13	0.0987		791.69	398.491	805.978	1038.92	1138.4	741.214	1264.4	2298.44	1618.66	1162.99	2134.72	1242.52	1854.12	8925.43	7887.4	2796.46	3693.03	2951.02	3681.39	4232.39	0	5499.11	4407.03	1372.5	1080.48	2822.27	2715.47	1544.1	5119.55	1276.26	9326.21	3854.47	2555.26	4500.92	7805.46	706.421	0	991.528	1517	1404.1	1729.86	0	1934	1710.1	1318.38	0
406.317	0.0987		891.362	533.015	674.016	666.517	1358.32	1226.03	1633.37	1686.62	2187.86	0	0	1851.97	1722	6284.49	13773.6	3135.29	3214.35	0	5618.89	4027.52	0	6513.98	3323.1	2399.04	1162.52	2032.69	3088.51	2258.73	0	2116.45	0	897.658	2203.12	0	8028.78	0	1198.97	0	1678.03	0	2286.63	1954.21	0	0	1052.13	926.383
931.843	0.0987		1118.36	1088.94	634.89	1018.13	0	1104.6	441.656	0	986.064	0	2204.84	2590.62	0	0	11920.3	4268.64	5632.57	3093.61	6916.36	3913.8	4671.39	3307.23	3777.6	1431.9	1643.63	0	3300.63	7622.47	0	0	4512.67	4628.1	4094.92	6501.57	11130	0	0	0	2919.15	2906.73	857.522	0	2788.22	3473.34	0	1810.63
473.899	0.09875		1175.21	717.725	804.993	629.629	1674.06	1489.9	0	1689.63	995.546	1609.83	1123.43	1416.27	1673.47	12434.8	11683.5	3432.49	2036.12	4049.9	11168.7	5486.7	7638.88	3656.31	2527.98	3268.09	1124.13	0	5185.41	4955.89	8027.07	2195.8	1593.73	5186.73	1394.86	2865.11	8603.81	0	977.481	2028.77	1620.39	1651.4	1471.68	1766.55	2011.63	2029.85	2283.99	1557.52
1055.86	0.0987833		0	2399.02	1059.72	727.263	1559.84	1539.1	1227.15	0	1366.76	2201.17	1756.07	1776.42	0	0	16553.5	4475.27	2449.65	0	0	2940.11	7119.28	0	0	5162.83	1515.72	6120.76	0	3476.61	0	4812.39	9093.09	11432	0	0	11582	0	0	2500.79	2329.13	0	0	0	0	0	0	0
718.861	0.0988		0	1644.01	1942	1238.66	0	0	3065.53	0	1977.91	0	0	4874.64	0	21527.4	22719.4	0	9307.84	0	0	0	0	0	7112.03	0	3770	0	3462.76	6512.81	0	1788.86	21599.3	0	0	0	0	0	0	5511.5	3983.73	5538.31	0	6027.23	3515.43	6004.43	5711.36	0
671.894	0.0988		820.815	965.803	1229.6	0	1611.83	1195.98	2158	0	1602.6	2725.3	2910.35	3605.69	2497.49	15910.2	11215	2492.15	1616.07	6670.09	10725.2	6553.84	5163.71	9355.97	5897.47	3374.79	1243.57	3535.33	5377.46	2938.17	10085.2	4265.62	9781.28	9238.11	6235.2	6668.47	10326	1639.88	2348.28	2520.3	2419.97	1694.32	2673.9	1435.05	2631.02	0	2138.84	1004.05
1188.35	0.0988		0	0	945.227	0	507.552	0	793.547	0	0	1531.01	1375.25	0	0	7514.72	0	2609.71	3161.99	0	5789.8	3793.06	0	0	0	0	1110.12	1606.4	0	0	0	1760.81	11279	12286.2	0	0	0	0	0	1761.64	0	1768.93	2033.44	1875.94	0	1651.74	2114.44	0
1148.84	0.0988		0	1416.07	211.836	0	1886.54	1697.68	0	2535.71	1607.71	1854.17	0	3088.74	0	0	8310.59	0	3930.14	0	0	2613.61	4249.61	9139.77	0	0	0	0	3772.74	3992.1	3699.84	0	0	9001.44	0	0	0	0	0	2626.36	1776	3573.46	4154.51	0	0	2124.24	2015	0
207.933	0.0988		1562.8	928.069	1301.17	0	1296.56	1805.64	0	1888.01	0	0	0	0	1252.51	0	9017.59	2845.14	1588.51	2185.01	11372.9	4298.98	5232.4	0	6291.39	3568.36	0	0	6003.85	0	0	3003.27	0	0	0	0	9830.77	0	0	2753.47	1448.58	2694.18	1933.17	2450.09	0	0	2313.47	2405.85
1135.33	0.0991167		457.416	583.064	768.652	0	927.848	0	1206.88	0	1252.71	0	1803.14	1352.93	2199.85	0	9875.74	1927.62	3271.53	0	3342.32	4658.34	0	3938.66	3154.56	1206.89	0	2934.18	1999.51	0	5159.79	1162.21	5642.69	6037.04	2063.21	5652.79	8306.64	0	0	882.667	0	1262.35	0	0	0	0	886.105	0
997.857	0.0992833		1414.94	0	649.626	888.116	1627.67	955.256	2085.27	1346.09	0	3338.39	1168.18	1079.52	0	14230	9640.81	0	4941.61	6377.87	0	4303.11	6150.06	7600.54	4402.16	2682.8	1984.12	0	0	3369.27	4084.28	2733.32	15398.3	6426.79	1590.44	6362.7	0	0	0	0	2528.4	0	0	2577.39	0	3069.27	0	0
792.37	0.09945		801.533	1483.72	752.423	521.979	754.249	1330.08	1829.36	1900.43	2221.43	2135.1	0	2782.21	3109.22	12526.4	9591.06	0	1764.59	3223.14	13918.9	0	5277.99	9964.09	5139.8	3584.3	1663.9	0	2978.84	2557.46	4006.89	0	0	0	2045.66	8794.76	6964.42	0	228.838	1486.35	0	0	1441.99	1424.63	0	0	1988.11	0
1140.34	0.0997833		1081.66	0	531.872	1053.27	1185.88	679.159	821.884	1830.57	1771.44	0	1182.74	0	0	0	3110.13	818.685	3861.56	1991.71	10679.1	0	0	10193.4	0	3653.5	2133.62	2662.5	8593.61	5887.17	6775.77	0	0	0	873.819	0	9183.15	1658.93	0	1862.8	2165.01	2044.81	3422.99	2164.44	2448.3	3673.58	2304.95	3138.2
1194.83	0.0997833		2573.18	2264.26	2907.25	3061.89	2835.83	2355.83	4017.74	6001.29	5460.32	5387.21	4369.17	5609.74	6521.05	24811.9	22949.5	8419.23	10992.5	13296.6	18840.1	4851.16	9138.59	15136.8	9435.35	8649.01	3792.7	1804.08	9079.97	7408.92	15626.9	9235.62	25218.5	25330.8	6605.44	12746.7	17918.3	4689.61	4838.74	4949.92	3710.61	4181.36	4429.25	4822.82	4126.47	9673.9	8115.44	3898.51
737.877	0.100233		743.047	914.983	0	79.7815	0	0	855.54	2954.1	1241.58	2388.81	1547.21	1615.55	2397.46	13435	0	2984.1	2969.86	5268.72	5053.22	5902.5	4465.03	6394.4	0	2680	1742.56	2392.35	4697.59	2534.74	5228.28	0	5793.78	13443.1	4452.66	3257.99	6858.89	0	0	0	0	0	1350.4	0	0	0	0	0
567.893	0.100367		3140.9	3558.66	1368.32	5294.28	2707.95	415.242	7917.81	10781.5	8430.93	8419.44	5090.92	10385.9	9784.74	37855.6	37062.7	12123.3	12292.3	17942.8	27717.2	9992.15	18635	22145.7	14064.1	13542.1	8532.73	1835.77	15139.5	10336.5	20177.1	11185.2	36237.6	31485.5	11947.1	5405.01	15642.6	6381.07	12392.6	8021.94	9707.6	6744.92	6550.33	7158.94	10625.8	13929	12138.3	8684.91
891.87	0.100367		0	0	0	714.469	0	1344.84	0	670.116	737.423	1898.18	0	2353.32	0	8340.98	8914.42	4232.73	4000.25	2810.32	5369.09	3955.8	0	6510.66	3759.11	1583.5	0	0	4080.74	0	0	0	0	0	4157.48	6850.84	0	0	0	1597.5	0	0	1785.32	1311.95	0	0	1272.55	0
882.888	0.10065		0	2858.61	0	1803.15	0	0	737.353	0	2531.89	0	3850.49	805.23	5517.73	24704.7	27577.5	2343.3	6067.26	0	0	6809.82	0	13164.3	9232.09	4741.42	2274.87	5941.46	9113.68	10203.1	0	9832.06	26424.8	0	5677.13	9041.42	0	0	0	3989.05	10103.8	6509.83	0	6333.96	0	0	5585.28	0
737.376	0.1007		2573.26	828.301	1129.25	988.128	1607.01	2013.52	1514.69	3708.09	2912.67	2287.41	1003.29	1632.56	2298.77	2795.73	0	589.149	5423.36	6236.23	17854.8	5504.81	0	7865.08	944.324	3523.39	2149.85	0	6582.82	4236.72	0	1403.14	1266.62	8919.4	2133.45	3359.89	6205.17	0	1929	2094.37	0	0	0	0	0	0	0	0
894.363	0.1007		0	1363.21	887.098	1054.27	2282.26	2394.48	1513.21	1700.91	1337.87	2693.09	2059.98	397.663	2064.24	10445.6	11067.4	3772.68	2357.37	5748.16	8901.97	4080.5	6860.22	8651.18	1126.01	4248.32	1465.21	1428.53	5171.9	7322.74	0	688.142	0	0	3526.69	0	8978.61	0	2928.98	3121.73	2149.24	1706.68	1653.51	2397.1	2893.55	3505.98	2824.43	2742.07
293.116	0.1007		0	1363.55	0	0	1340.81	986.06	1532.12	1640.95	0	0	0	0	0	0	0	1835.6	3897.55	0	0	0	0	3165.13	0	0	1258.85	0	0	2100.94	0	0	0	0	944.896	0	0	0	0	2589.48	1465.09	1867.74	0	1556.62	0	2640.33	1661.16	0
922.848	0.100733		0	0	0	0	2816.58	3157.19	4228.8	0	4131.82	0	7145.81	8008.48	0	13216	11224.7	1245.69	15453.2	0	0	0	0	0	8735.27	0	4829.54	8382.19	9236.31	11666.7	27743.1	10726.3	15169.8	24898.7	0	0	8119.84	18194.1	0	0	7338.71	10597.5	0	10112.2	8016.38	7066.47	7474.83	9427.93
655.879	0.100783		485.997	0	682.148	1009.1	1120.29	625.74	1498.25	1442.91	746.452	1091.53	1402.45	0	1939.36	9422.03	10851.7	2638.94	4911	1920.12	6344.7	4325.91	7005.38	0	2069.53	1500.9	1581.77	1386.92	2573.39	3898.54	3305.49	3209.6	9584.35	7930.72	3049.32	3270.3	4030.79	0	1258.77	1108.84	0	1027.89	0	0	0	0	0	0
970.347	0.100783		1400.24	1114.95	0	901.488	2841.46	1308.49	1982.36	1932.88	0	1937.94	0	2211.38	0	11813.3	16614.3	3014.94	5303.3	5154.99	16029.9	0	7876.34	0	5889.78	3074.42	0	0	6597.49	5316.21	0	3932.36	0	20953.2	4373.7	0	17329.6	0	0	0	0	3504.16	2687.64	3260.98	0	3714.53	0	2210.95
944.856	0.100833		967.727	1103.15	0	279.196	0	1226.4	731.248	0	0	0	0	0	0	0	4912.86	3022.88	5615.63	0	7716.34	0	3530.78	1509.07	6739.26	5728.12	0	0	10460.5	0	5956.64	0	0	0	5372.79	0	7818.87	0	0	3301.45	3305.61	4047.31	0	3160.06	4016.29	2302.91	2820.99	4277.64
1166.85	0.100867		1686.96	541.443	0	0	0	1175.77	0	0	0	0	0	2006.6	0	0	0	0	3802	6521.68	10022.6	0	0	0	0	598.241	0	0	0	4043.37	0	0	5054.8	0	0	6275.28	0	0	0	2552.08	4138.4	2955.21	0	2830.31	4334.99	4385.74	2203.46	2920.56
941.861	0.100867		1800.97	1478.2	1247	1673.08	1518.2	1106.69	2046.68	2775.4	2661.45	3275.72	2326.68	4074.86	3894.01	16364.4	18588.2	4698.4	5774.66	7084.02	10887.7	4114.79	19006.2	5632.67	5861.74	7761.19	2281.04	3102.55	6290.58	3658.45	11523.7	5440.57	15030.4	13500.9	4175.81	11149.9	18288.9	2782.2	2887.26	4653.6	3533.78	3161.77	5105.05	5230.29	2543.33	2719.62	4618.51	3317.7
290.055	0.100867		0	0	0	998.982	0	0	1297.54	1725.14	1225.44	0	1838.48	0	1635.54	0	0	0	4678.77	0	0	0	0	0	0	0	0	0	0	0	0	0	4399.89	0	0	0	0	0	1374.71	0	973.31	1472.16	966.969	1732.21	0	2676.38	0	0
582.868	0.100867		1620.62	0	0	1045.62	1449.99	1755.07	535.206	1253.71	0	0	2071.77	2507.53	0	5923.24	3274.87	0	5299.13	4472.58	8994.01	5523.01	0	0	5383.31	2745.58	1840.72	0	3800.09	3722.71	3417.54	2760.92	0	0	3351.84	0	10752.8	0	0	1456.23	2056.96	1557.23	0	0	2845.02	3647.05	2207.19	2403.4
779.367	0.10095		1167.09	892.177	1119.15	355.438	868.696	1611.76	1012.48	1363.95	0	0	793.421	0	4016.71	6186.64	17968.7	2633.21	2033.22	6998.53	10502	3815.16	3467.14	8623.37	3090.89	3024.76	2010.28	3302.03	5508.85	2747.95	0	3024.4	8346.13	0	2866.87	0	6527.92	0	0	0	1944.62	2591.92	2708.49	0	0	2403.76	2891.53	801.64
1150.85	0.101033		808.701	922.207	0	894.205	1395.37	1575.8	2346.98	1094.29	1991.28	0	0	0	0	8109.16	10441.4	3499.69	3093.79	4420.21	6725.06	0	0	4320.03	2383.32	0	2031.85	0	0	0	0	2142.35	11644.7	0	0	0	4930.3	0	0	0	0	0	0	2207	0	0	0	0
255.958	0.101442		1230.05	1560.69	0	631.137	0	0	1670.84	0	0	0	730.748	243.357	295.008	0	12296.9	0	3139.81	5265.58	4829.62	5178.11	7568.74	0	0	2246.77	0	0	0	5465.82	0	0	14552	0	2484.63	0	5812.29	0	1101.35	0	1726.54	0	1349.08	0	0	0	0	0
689.877	0.101483		391.894	889.327	737.862	443.927	873.464	0	1370.39	1765.93	1201.07	0	2971.59	2214.93	1808.05	16041.1	18751.2	2249.08	3193.93	7395.07	9291.24	7124.06	0	0	3376.91	2774.31	516.079	0	6717.75	3979.82	0	2976.34	0	0	3202.19	5978.98	9966.8	0	2054.29	0	0	0	1478.7	2922.79	0	0	2353.3	0
414.928	0.101483		1061.05	672.416	675.197	1087.91	1557.98	1298.65	1435.34	1663.38	374.878	0	1612.59	1038.11	3621.22	8002.37	14064	3318.82	2881.85	4107.66	4668.11	4585.89	0	5845.06	5066.13	3031.69	2248.96	1875.4	4730.77	2322.46	0	1425.97	13042.8	4343.91	875.319	3764.03	4307.6	0	0	1243.79	1329.46	1952.27	2636.3	892.831	1407.17	0	1637.16	1171.52
881.36	0.10165		1741.84	1695.22	1282.24	1381.5	2794.96	1565.9	0	2776.13	2908.97	3278.34	855.108	0	1093.79	0	6392.72	4612.58	6962.44	5862.18	14026.7	0	12137.2	8504.76	2740.94	6525.32	1911.85	0	6860.17	3939.71	0	4759.81	6748.58	0	7846.62	4691.43	14574.4	0	0	2781.98	3458.28	2715.4	4450.1	3551.41	3105.01	2397.78	3120.02	2323.9
1071.85	0.101783		2828.45	0	0	0	0	0	0	0	3619.33	0	4166.53	7136.55	0	0	0	0	1971.6	0	0	0	20953.4	12180	0	0	0	0	0	0	18988.9	0	0	0	10626.7	11411	20567.6	0	0	8897.43	7782.89	9556.06	8591.43	0	8525.58	9169.38	6914.93	0
1072.34	0.1019		0	0	796.809	905.59	0	0	1235.24	647.249	1802.55	0	478.253	1458.83	0	11374.6	20046.9	4008.53	4228.74	2772.84	6069.47	4719.07	0	4790.27	0	3525.73	2369.55	0	5497.89	4668.46	6364.49	7523.12	10083.2	0	3911.84	8517.33	16917.4	0	0	1991.18	3042.31	3879.25	3760.56	1954.03	0	4173.66	4030.92	2997.88
678.907	0.101983		0	1951.38	1333.23	1215.99	1528.71	0	1767.11	1938.14	0	3746.57	3631.88	386.803	0	15858.1	0	0	5881.4	3721.49	0	5963.74	0	4500.34	3484.62	6052.07	1603.54	4365.51	5139.86	5343.04	0	6878.28	8558.79	0	2149.85	0	15887.5	0	0	4383.09	7480.21	6800.21	0	3532.57	5747.5	6778.02	5002.84	0
1137.85	0.102067		1557.01	0	0	324.188	1260.12	827.942	1407.11	0	1295.92	1965.55	1597.15	1976.76	3388.63	0	8610	3296.39	4631.35	4092.55	10587.9	4568.88	7950.38	6481.27	2671.85	0	2084.4	0	5029.38	0	8232.67	2294.9	9592.78	0	3569.36	3922.79	5258.28	0	0	0	0	1917.05	1055.62	0	1179.41	0	1729.99	0
778.864	0.102267		2715.05	1546.1	336.534	1161.05	2214.08	1432.33	1798.89	2100.47	2245.95	2519.11	1356.02	2189.54	0	0	13527.6	4623.21	6076.85	1544.86	8712.56	3058.82	0	11243.2	8232.6	3651.65	2456.18	738.398	6416.51	5833.93	5210.42	3923.91	13155.9	9908.21	5261	0	7615.03	0	0	3943.44	2520.77	2241.92	3702.18	2425.14	0	3216.12	3946.6	0
977.86	0.1029		1946.24	979.999	921.99	2686.57	1219.84	2935.35	2905.03	3963.5	2915.02	1958.29	2186.36	2484.08	4863.06	11461.6	16392.8	0	4716.49	3862.58	15830.4	0	7615.86	4363.97	6610.18	4317.95	5054.77	0	5846.3	10294.9	12391.3	4917.01	0	10131.4	3664.26	13444	0	0	0	2164.7	4516.44	0	0	2703.12	0	4906.51	2948.48	0
1193.86	0.103033		1269.52	923.695	0	1114.09	0	1434.22	0	1342.1	1919.46	1723.74	1244.89	1858.88	0	5350.92	16868.9	2879.61	4470.05	3273.98	0	1039.99	7115.52	6959.05	3947.77	1503.23	841.214	2067.41	3289.08	0	0	5016.01	12797.6	0	4317.62	5710.29	7169.71	0	1025.26	0	0	0	0	2589.31	0	2360.28	0	0
489.881	0.103067		671.274	770.954	795.308	632.181	1643.07	634.841	1526.89	0	1283.76	1483	2109.72	1386.19	3636.82	0	5871.98	3376.43	2392.01	2621.95	6656.97	5788.33	0	2668.9	4115.55	2762.17	1881.86	0	2183.53	5201.74	0	0	5796.22	4957.87	0	3293.35	8301.81	0	977.747	0	1835.63	2109.42	1409.54	1497.79	0	1897.49	1727.98	1726.98
530.858	0.103233		0	1074.54	679.33	0	0	0	1146.04	0	0	0	0	846.999	2107.05	0	0	1773.62	2172.1	0	5286.88	4258.69	0	0	0	0	1267.32	3034.84	2343.6	6007.12	0	0	0	0	0	0	9073.16	0	0	0	2158.12	1215.31	1407	0	2344.38	0	1311.44	2209.78
932.869	0.103517		1552.01	1161.08	491.569	1390.66	1930.67	1460.3	668.606	1599.45	1692.92	0	1868.14	402.695	4194.78	1824.38	13309.1	3330.45	5862.6	6241.5	12453	3614.66	5368.23	1472.78	4524.27	2818.05	2091.7	2489.78	4092.48	0	11770	1024.51	0	8850.16	5230.96	7779.37	0	0	0	2835.77	3256.14	3488	2093.71	3317.81	1933.74	4310.92	1742.3	3201.94
305.189	0.103842		658.991	990.886	578.495	997.777	525.583	540.14	1061.48	2154.3	1713.02	1578.62	0	1113.7	2651.44	4969.71	6897.5	2037.2	3986.51	4164.53	3373.45	1404.07	5025.03	0	0	0	1647.62	0	2870.71	3342.46	0	2613.86	0	0	0	4224.96	3480.14	910.745	1169.17	801.243	0	857.994	1601.34	1556	0	0	1357.58	0
90.9526	0.103858		20675	0	0	71963.9	0	0	47666.6	60132	56729.3	0	79129.3	93899	154714	362737	750024	0	206219	262725	0	206984	0	389883	203687	0	0	27717.5	0	0	224227	0	481665	624890	215281	274995	200250	0	106080	0	0	0	0	0	0	0	0	0
1044.36	0.104267		1523.86	841.451	463.563	542.991	0	1141.54	1120.82	1409.09	2865.25	1300.45	2294.69	1774.29	3118.2	14643.3	8024.05	3318.51	6467.77	3262.85	5299.22	5993.85	6080.59	7677.75	2407.67	2475.24	1293.97	2749.53	5576.06	2794.41	3641.65	0	0	0	2506.08	4489.76	8507.37	1781.53	0	0	0	0	0	1615.62	0	0	0	0
1065.36	0.104433		0	0	0	0	0	0	1549.88	1674.94	1216.02	0	0	0	0	0	0	0	2833.88	0	5032.57	0	0	0	0	0	0	0	0	0	0	0	8876.11	5188.79	0	0	0	1015.51	915.903	1093.48	1896.18	840.532	1339.39	1141.9	1697.17	2075.16	1558.84	0
855.355	0.104525		1223.4	547.478	666.663	0	992.242	0	936.775	0	1087.92	1785.99	0	1278.29	0	8278.16	11709.6	0	4402.9	2888.05	4699.74	4566.74	6431.07	5054.93	0	1622.46	0	0	0	2656.25	6866.25	0	5001.62	8319.47	2495.83	3757.53	7238.41	0	0	1558.51	0	0	1023.65	1194.48	0	0	2057.46	0
1046.34	0.104692		841.587	0	578.328	629.475	660.782	0	0	2810.38	1121.85	0	2029.77	1749.76	0	0	12721.3	4316.72	3565.53	2547.72	10143	4591.71	7136.75	6585.88	4205.12	2196.95	1364.83	3895.77	3829.38	4382.92	0	5073.1	6533.06	9198.66	3526.94	2479.8	10624.7	0	0	1761.57	1492.64	2115.08	1421.01	0	0	1430.97	0	1245
215.101	0.1047		0	0	0	0	0	0	0	0	0	0	0	0	0	0	0	0	9561.76	0	0	0	0	0	0	0	0	0	0	0	0	0	0	0	0	0	0	0	0	3134.94	1945.77	2109.53	0	3840.17	3485.91	3511.79	2350.02	3248.47
1059.84	0.10475		2437.83	0	677.142	860.998	4733.21	632.197	3520.99	5119.42	4116.25	0	4971.6	7792.76	0	0	0	1516.85	16539.1	0	0	1170.16	17815.4	10592.3	10374.7	0	2821.91	0	1318.74	9150.57	0	9240.71	0	22931.3	6556.95	0	0	0	0	5144.19	7948.81	5640.04	0	6206.65	7971.74	9970.22	4948.84	7458.33
609.885	0.104767		0	1746.23	616.248	1415.83	706.064	1192.57	0	0	3861.68	0	1547.36	1460.66	5086.44	21660.9	14821.9	6450.45	7622.91	6682.89	10037.3	7828.91	9904.21	0	4184.71	4851.24	0	0	0	5529.3	10956	3195.16	18182.8	11585.1	8504.19	0	0	7967.15	0	4410.93	2623.13	3936.02	1392.41	2608.15	4231.3	4742.32	2618.58	3556.13
1161.34	0.10515		974.803	0	0	0	0	0	1720.57	0	1394.75	0	0	1950.96	0	0	19282.4	3112.61	314.51	3454.84	6766.87	5614.29	0	0	0	2518.02	1203.19	2348.19	0	0	0	0	9473.47	5652.17	0	0	0	1121.93	1278.39	1065.46	1552.96	1608.51	1929	2681.57	2340.62	2652.75	1782.16	1881.62
295.922	0.105267		1133.82	1130.02	643.73	0	997.986	894.237	651.871	2711.22	1621.5	0	1616.14	1637.16	3987.12	5286.34	6681.4	2668.51	2929.5	4708.1	10749	3218.65	2496.49	6872.8	0	1693.72	1065.47	3080.85	4608.17	3499.35	5501.49	2605.35	11514.6	0	1891.65	4256.66	3903.1	490.107	0	0	0	0	2043.7	1285.94	0	0	0	0
874.372	0.105267		813.209	0	0	644.7	0	0	907.215	1203.4	927.898	1994.87	1159.8	1482.83	0	12776.5	10655.4	4040.81	2785.6	2835.55	9708.9	0	6181.48	6075.19	3436.98	1880.96	0	0	0	0	5604.26	4300.76	7110.7	4866.45	2931.57	3955.13	5918.15	0	0	0	0	0	1593.29	1380.47	0	0	0	0
945.863	0.105275		0	0	0	0	1114.79	0	1876.29	1813.32	0	2098.56	1304.65	1636.24	0	6877.56	6540.07	3184.08	4659.55	4235.9	7018.33	2185.87	5558.51	3183.9	0	1854.94	1396.62	2169.32	0	0	5596.25	1684.81	8961.09	4221.8	2570.47	4104.01	6477.98	0	0	986.808	0	0	932.528	1632.29	0	2177.54	0	0
910.863	0.10535		1097.82	0	0	987.531	1585.1	1940.83	0	0	787.712	0	0	1459.44	1020.4	9998.92	9604.05	4571.44	4263.08	3605.03	5772.2	8367.71	6140.38	2938.97	4651.58	2650.13	1708.66	3051.03	0	5955.84	5758.86	0	0	3078.13	5935.29	0	0	0	0	2817.51	3121.95	0	2028.11	1612.49	0	4005.1	2164.57	2187.93
950.881	0.105433		915.713	684.256	1559.04	1453.14	1795.38	2211.99	4106.04	3471.26	2741.79	2692.52	1527.34	4329.31	4921.21	22902.9	22437.6	6179.38	1957.62	7754.73	11503.7	5005.05	20335.5	7805.32	5737.16	3162.35	2769.18	3633.1	5871.35	9868.21	15584.2	5748.34	12625	14078.9	4628.62	10864.4	14353.3	4929.85	3919.21	5878.05	8846.34	5474.02	3979.8	5294.4	6707.07	7477.97	6108.39	7361.97
1132.85	0.105433		1063.87	685.105	595.093	1154.45	852.297	1187.46	842.325	3922.3	1697.31	2549.82	2454.73	3255.28	3062.46	10403.4	8712.54	1191.4	6970.71	5910.91	13574.8	6406.88	7436.24	2632.76	5099.48	5832.34	1976.87	3004.19	5023.64	2862.58	6403.57	4454.86	10458.2	8550.78	2650.48	6360.24	8725.5	2598.95	2381.26	2390.75	4363.44	4245.25	2802.34	3636.73	2446.47	4612.49	3308.51	2160.22
822.888	0.105433		1167.82	1675.81	117.396	1771.94	1523.94	1336.37	994.819	1804.32	1960.29	1712.82	2868.62	1990.89	3241.25	20928.1	16044.7	1101.29	6036.68	6136.24	9042.52	3445.41	10236.8	7708.57	5168.95	3518.36	1644.32	2580.33	5479.2	5109.05	8587.73	3927.78	13333.1	11225.8	3351.5	7147.48	9095.65	2417.04	2596.87	3807	2529.99	3870.21	5864.95	2598.18	2986.12	4948.08	2614.06	2813.03
338.286	0.105433		975.04	1000.56	0	0	400.682	1085.28	0	1410.29	1094.48	1280.57	0	1666.39	1115.6	5845.92	8741.75	2968.3	2831.08	2916.87	7813.64	0	5898.27	5590.54	2776.11	1928.52	617.547	1209.57	2118.75	1537.52	4415.03	2439.52	12622.9	8813.76	1900.24	4447.65	7027.14	0	2187.82	1048.98	0	0	910.473	0	0	0	1296.02	0
1038.84	0.105433		438.843	796.001	1137.32	2056.82	1074.74	707.078	1517.2	1576.53	1993.99	2863.15	2860.4	2495.05	3319.42	10155.1	22067.5	4208.55	6051.01	5138.24	8872.46	5266.26	9325.72	10750.5	7795.21	5726.39	1756.53	3169.78	5094.98	4180.76	7545.46	2582.65	15134	10801.1	4332.93	6684.95	10052.5	2934.34	2343.09	2138.44	4511.64	2319.03	4360.86	3380.48	2600.92	3504.13	4059.02	3021.79
668.878	0.105433		1973.29	1870.06	1808.77	1924.87	2098.89	1501.64	2287.13	3622.28	3049.97	3780.47	2966.33	3595.81	724.23	10939.2	25857.4	6114.63	5646.6	878.593	13616.4	4711.64	12401	10839	6813.15	5092.66	3501.3	3735.11	9500.96	5864.78	11367	7765.61	17353.1	20149.9	9473.88	6492.88	12405.6	3492.04	3206.53	3419.33	4915.01	3097.58	4798.09	3130.17	3036.9	5190.94	3391.99	5300.78
895.88	0.105433		0	0	0	0	1335.21	0	1771.76	0	1605.23	1669.53	0	1275.46	1930.42	10991.2	4318.79	0	3261.95	0	4822.94	1613.08	3126.13	4840.91	0	0	1494.32	0	4668.62	0	3048.29	1642.5	0	4942.08	0	4049.45	0	0	0	816.461	0	2087.59	1147.67	1804.33	0	0	0	0
1060.86	0.105467		776.073	1522.16	2001.67	151.311	807.27	1731.84	192.852	1722.13	3616.17	3009.45	652.044	2784.66	3536.78	4917.62	10918.6	5838.48	9027.64	6157.95	3585.79	5102.1	6385.41	8060.29	2624.55	4060.65	1655.67	3319.48	11203	3301.99	4907.22	3520.95	10882	12329.9	3370.13	7322.87	17584.2	3047.67	2702.18	2364.73	5375.31	2799.96	4324.53	3020.68	4675.48	3337.13	3780.85	2456.49
813.872	0.105517		2693.41	1438.19	786.841	871.547	0	1131.69	2305.12	2006.26	2565.76	2736.56	2068.79	0	2637.71	16121.6	7356.46	1556.97	8086.93	0	7715.75	4782.15	0	5854.98	4585.95	3431.19	3900.34	0	6300.92	4630.16	6792.14	3445	0	7733.26	944.116	9386.51	1861.26	0	0	2565.81	2397.85	4617.07	4470.21	4629.43	3530	4802.67	3650.25	3086.65
1080.85	0.1056		0	1482.94	606.15	0	533.723	1541.72	0	1109.25	0	0	2010.35	1952.9	0	9548.15	0	0	5543.41	0	0	0	3913.58	0	0	4079.32	365.471	0	7851.09	7247.71	7154.32	3347.9	0	3350.25	4280.67	0	0	0	0	1738.64	3506.41	3690.04	0	3006.62	4003.83	2417.97	2750.76	0
753.867	0.1056		1414.11	773.076	735.309	1094.57	0	1417.51	1216.03	0	0	0	1429.9	0	2488.63	4539.93	0	3428.94	3617.81	3686.99	9046.03	4647.21	0	6180.91	2573.79	1567.58	1787.39	0	3615.24	0	2603.27	2598.68	5792.7	5822.52	3225.54	3382.87	7180.94	0	0	2396.46	1072.89	2690.78	0	0	1900.54	3417.4	2497.21	0
231.062	0.105683		761.353	534.769	341.084	1528.58	0	0	0	0	1671.34	0	1605.94	1188.38	2714.64	6154.5	7905.28	2794.87	1178.3	4342.65	4960.32	4871.51	3730.61	6428.82	4826.71	1702.39	1145.22	1987.06	0	0	0	3025.38	0	0	0	0	0	0	938.447	0	1038.58	1703.06	1959.84	1002.93	1907.42	1094.24	1082.74	1153.27
1154.35	0.105683		847.637	1048.34	499.79	428.868	577.728	497.215	1163.41	1590.67	2354.39	2801.56	1063.76	1243.97	805.268	9566.6	3080.14	2585.94	5223.05	2606.8	5341.75	2561.75	6596.76	6566.41	1767.71	2717.13	451.979	2150.17	3916.34	0	8885.5	2114.52	7755.65	0	2212.72	5557.06	0	616.658	1557.55	1091.5	0	927.943	1799	1628.42	2150.69	2235.93	1330.87	0
1003.85	0.105767		1727.23	0	0	0	0	0	0	4544.93	0	0	0	8106.8	0	0	45538.7	3893.69	14289.3	15915	0	0	0	15259.3	15217.4	0	0	0	0	0	0	0	0	0	14408.7	0	22218	0	0	9205	7059.32	9990.2	0	7426.49	7664.15	9527	7688.91	0
1018.35	0.105767		705.193	814.702	423.183	379.135	1085.05	0	1690.55	840.661	1715.51	2196.99	1051.48	1412.13	2556.66	9507.2	0	2993.97	3244.16	6164.39	7762.06	2783.43	0	3489.82	3017.54	2179.33	1248.03	1154.96	4515.35	2586.68	7918.18	4453.8	5627.42	4467.54	3040.07	5244.17	3899.12	0	1546.44	1902.24	2102.9	0	0	0	1029.75	1425.16	1994.84	0
813.365	0.105767		1878.17	2193.11	1340.53	0	1615.26	896.724	1237.3	1702.16	2016.45	526.329	1693.92	1533.54	0	3170.36	16106.4	3394.67	2897.47	5825.95	12183.8	4771.66	0	2114.27	3753.89	4739.46	2729.96	2278.65	4179.01	3499.14	6095.54	3695.94	11541.9	8564.12	0	6881.93	12562.9	785.964	2651.48	1969.01	0	2925.49	0	4087.88	0	0	3626.72	1696.76
289.107	0.105808		0	1089.88	1130.41	1471.59	1144.83	967.956	0	1718.23	1571.68	0	0	1778.89	0	7939.22	12079.3	3271.99	2329.85	4663.5	4026.78	5267.89	0	8128.91	5038.94	2657.46	2021.43	354.209	0	4501.38	0	0	9393.58	0	2296	5704.46	0	0	0	938.118	1855.88	2058.91	1189.31	0	2081.79	2107.48	1534.29	2182.53
1014.87	0.105975		690.072	0	0	1166.85	574.539	0	1781.03	1216.87	1927.33	2273.49	1461.94	0	0	9747.19	0	2376.33	4440.92	3621.74	7887.55	0	6042.95	6586.76	2905.13	0	0	0	4984.87	0	0	1282.22	10560	0	0	0	9491.91	0	0	0	0	0	1926.32	0	0	0	0	0
1180.35	0.105975		0	716.827	933.135	0	0	1062.09	1503	1101.65	951.114	2652.56	0	1849.95	0	0	14345.3	0	4297.57	6112.22	0	0	0	6596.87	3142.65	0	0	0	0	0	0	2483.63	11627.6	0	0	0	0	1587.93	1124.21	0	0	0	1986.29	2648.34	0	1487.28	1146.01	0
1175.84	0.1061		1099.31	0	905.356	509.026	543.912	468.717	921.429	1256.54	1201.51	1136.03	1324.41	1914.47	3250.91	7651.83	5766.25	3407.28	2463.4	4962.52	6193.62	1854.31	5047.38	2425.19	4150.76	0	2195.33	0	0	0	5666.01	2517.72	5841.56	3168.68	5898.17	2336.03	0	0	0	0	0	0	0	1507.69	0	2030.81	0	0
997.368	0.106183		0	0	0	0	0	0	1676.13	0	1603.74	0	0	0	0	0	12148.8	0	3204.75	0	0	0	0	0	0	0	0	0	0	0	0	0	10276.9	5263.04	0	0	0	1195.7	0	2365.95	0	1200.39	1783.17	1169.88	1784.52	0	1641.45	0
210.954	0.106775		1012.49	396.146	0	956.903	796.446	588.671	1017.46	1523.93	1722.5	844.971	1041.98	0	2101.29	9939.55	9446.74	1698.24	3274.17	3543.57	4987.09	1940.82	6905.78	2693.13	2895.02	0	795.202	0	3818.31	0	5023.49	3656.15	0	5942.4	2919.27	5613.91	2990.99	0	755.274	1356.1	0	0	0	0	0	0	1669.8	0
200.928	0.107267		621.294	2022.15	566.003	1223.48	0	0	1892.19	2518.74	1857.96	1603.34	0	0	0	2452.22	14669.4	785.26	6091.88	0	6182.79	5757.47	4154.92	0	0	4650.76	1249.37	3602.56	8458.98	0	6748.18	881.729	9846.06	4312	0	4701.43	6802.97	0	0	2046.64	3179.36	3886.87	0	3017.04	4786.85	3970.57	3031.35	4505.06
935.856	0.107433		2687.14	0	0	0	0	0	0	4540.41	6439.99	0	7641.34	851.122	0	0	0	5442.99	12423.2	0	0	0	0	0	15802.6	16596.5	0	3032.9	0	0	0	0	0	0	0	0	16874.2	0	0	9749.21	9267.21	9789.76	0	0	10697.1	11740.9	9987.46	0
1171.85	0.10855		0	0	0	0	0	0	0	0	0	0	0	0	0	0	3591.44	0	5826.11	4357.75	0	0	0	0	0	0	0	0	0	0	0	2917.69	0	0	0	0	0	0	1757.5	2376.81	2989.64	0	2649.16	0	3017.44	3763.14	3152.68	0
1159.36	0.10855		740.648	1123.5	0	912.58	0	1184.41	0	1101.12	1177.14	1792.63	2421.73	1980.11	2399.09	9730.8	0	1604.17	3116.42	4888.75	0	2565.76	0	2818.33	3016.09	1314.38	0	2011.79	0	0	7294.03	3844.54	8041.98	5023.88	3275.72	3915.12	0	1306.36	0	944.773	1606.69	916.495	1748.63	1741.35	0	0	0	0
1128.85	0.108558		1677.88	1475.6	927.514	1312.65	1542.14	1729.7	1739.81	3343.05	2486.44	3403.83	3471.73	815.273	3982.18	9632.27	18090.4	3421.87	6313.52	5154.08	16164.5	4695.95	6805.6	11529.2	6005.4	4003.24	825.487	3810.37	4884.87	8369.28	10512.2	4462.74	15146.9	14025.2	4988.52	7096.86	11189.7	3608.57	3025.86	3927.01	3188.51	4318.24	4157.25	3389.97	3504.41	4939.18	4032.75	2770.85
660.901	0.108892		1068.95	0	831.425	1030.86	731.287	907.242	1525.63	1908.66	785.403	2381.63	1716.18	2438.74	0	6003.02	5452.27	1835.12	3519.91	2023.48	4767.83	0	4156.74	5456.91	1720.66	2060.32	0	0	2357.53	0	6986.01	2187.28	9439.41	6733.78	3433.67	3769.82	5429.64	0	0	1309.55	0	0	731.141	0	0	0	1887.48	0
955.372	0.109017		0	0	0	0	0	0	1474.78	0	1997.16	0	0	0	0	7066.38	16204.9	0	5117.99	0	0	0	0	0	0	0	0	0	0	3677.86	0	0	10484.2	0	0	0	0	744.927	0	1729.19	1919.75	0	2072.52	1813.97	0	0	1478.08	0
289.273	0.10905		2451.05	2208.7	1894.98	2470.74	2529.67	2366.92	3094.66	4836.56	3846.11	5038.89	3982.15	5039.61	5801.92	22497.9	26175.6	7271.08	9319.59	10398.7	4795.55	8607.77	18063	13589	8463.9	4817.38	3464.97	5430.95	9215.83	8356.91	17049.1	7967.48	22928	20178.4	7550.15	11465.8	15676.5	4612.02	4509.95	4299.01	5634.7	2066.33	2574.64	3145.23	4816.1	5476.27	4803.29	3131.16
912.828	0.109058		0	0	0	0	0	0	0	0	0	0	0	0	0	0	0	0	4830.61	0	0	0	0	0	0	0	0	1521.59	0	4585.63	0	0	0	0	0	0	0	0	0	0	2638.29	5438.25	3181.28	1617.2	5683.99	7241.31	0	0
1160.83	0.109225		1431.53	1630.16	1086.17	1758.92	1796.4	1647.51	1980.39	2772.78	5216.57	3700.61	3540.78	3919.84	4341.4	14602.6	15052.5	3175.28	7064.82	6567.74	10064.6	6874.72	12444.8	9135.35	6276.25	3355.35	2825.88	5258.28	8747.14	7096.19	1205.32	5193.88	15638.2	6430.21	5600.28	9378.07	12226.1	3662.72	2889.65	2724.02	6963.5	6501.5	2269.22	2379.88	7378.67	4113.08	3375.39	4101.81
1091.36	0.109258		826.415	749.068	1017.48	0	1465.49	626.241	1062.21	1893.12	1566.53	3280.27	1150.53	1959.69	2755.41	6719.46	11187.4	1969.68	3215.91	3378	9842.36	2966.14	9327.64	3775.85	4328.86	1971.51	983.595	0	5080.44	2155.76	9396.93	3185.68	13136.9	0	4897.87	0	9236.69	0	0	1922.04	2215.75	2306.95	1936.77	1792.89	1435.18	2306.75	1625.57	0
1087.86	0.10935		933.419	0	0	687.395	0	791.527	2256.16	1203.2	0	2722.84	0	2266.5	3861.25	14034.4	16632.7	0	3974.56	3709.46	0	0	11671.1	4625.94	4918.3	2650.05	0	0	0	0	7662.8	3185.88	18386.7	0	2894.36	0	0	0	1618.79	0	0	0	3523.66	0	0	3954.5	0	0
1136.85	0.109767		1190.2	1099.07	0	0	963.377	1420.7	1723.2	1916.7	2023.46	3154	1554.32	1803.16	4750.93	2511.63	16669.6	0	3669.74	0	17798.3	0	12806.5	0	5211.9	5124.16	2897.01	0	5401.29	456.349	4747.78	0	12876.4	7607.17	3935.89	0	17650.5	0	0	3109.19	0	0	5049.52	0	0	3815.87	4340.51	1721.03
876.86	0.109792		1506.18	1008.01	745.367	1006.14	0	1784.55	438.068	930.099	0	0	2186.88	2563.08	0	10518.3	12199.4	0	5794.87	8366.66	0	4279.41	0	0	8852.71	2605.41	2946.82	0	5860.68	7939.98	0	0	0	0	0	0	883.112	0	0	3079.02	2356.84	3710.48	3447.43	2124.61	3596.86	4083.76	1668.09	2064.07
754.895	0.1098		794.042	302.92	788.033	1860.95	1024.53	596.748	2146.7	2446.95	2909.46	2362.12	3338.9	2169.66	2977.22	9533.16	9627.08	3451.29	3555.28	5023.76	7250.04	4111.4	5363.47	5923.45	6975.98	3995.48	1330.74	3001.21	3851.16	3947.64	1202.38	2487.26	10206.9	9266.41	3331.35	5803.88	9179.76	1757.8	1926.88	2333.29	3713.69	4234.29	4158.16	1643.82	2705.75	4067.2	3003.41	3311.49
301.123	0.109933		0	1255.82	0	0	924.432	1963.96	5059.66	2741.77	2508.28	0	2535.32	0	0	8075.93	0	0	18785.4	0	0	0	7905.76	5564.66	0	0	2059.2	0	0	0	0	0	0	0	0	0	0	0	2969.24	2410.51	0	3423.68	0	2987.5	2096.27	3244.94	3426.17	0
207.101	0.109933		1315.4	1276.43	965.496	694.711	807.935	1054.79	0	1365.19	0	1510.71	1039.64	0	1863.35	982.545	7893.23	3292.82	1843.68	2789.81	7097.71	2283.16	0	3004.44	3057.92	1833.83	1762.26	0	3833.62	4436.36	3632.57	0	11824.2	0	4216.5	0	7833.23	0	0	0	0	0	2536.56	1562.24	0	0	0	0
1196.85	0.1101		2382.55	1378.95	746.603	1478.83	1406.5	1286.7	2585.78	2787.99	1538.23	3152.39	1767.36	3378.32	3451.93	13151.3	8023.41	2388.52	5872.64	4859.59	9785.17	5877.78	9774.35	3177.65	3494.69	4233.18	2063.33	2273.08	7142.29	5288.63	6851.47	5993.71	15163.2	8684.47	3171.57	7866.33	7585.72	3284.71	2666.18	2250.2	4200.64	3533.47	2533.31	4538.36	4984.71	3194.51	3417.16	2529.95
569.913	0.110517		520.387	0	0	1340.19	902.929	0	1670.9	942.886	705.625	1621.56	1475.33	1439.24	1933.39	5485.75	0	2757.58	4308.53	4871.21	6191.28	2413.73	6545.49	2799.34	1638.64	2311.68	1421.46	0	1531.75	0	4023.38	3204.67	4370.57	10358.7	2088.26	3740.75	6225.41	0	1367.32	1520.89	0	0	0	0	0	0	0	0
933.864	0.110517		0	724.424	0	635.318	0	1163.56	0	1583.77	0	0	1799.5	0	1565.16	0	0	0	4114.23	3370.42	0	3853.54	0	4589.76	4004.96	0	1548.84	0	4095.22	0	7936.78	2618.87	0	9913.14	3648.22	2986.08	8257.9	0	0	0	0	0	0	0	1996.96	0	0	0
908.369	0.111183		908.181	1260	0	1093.06	0	0	1476.45	999.471	1480.35	2648.66	1443.93	1934.17	2751.62	5663.93	13058.7	2719.95	1915.9	3571.97	4411.1	4365.36	6999.68	5139.72	3604.92	2705.99	0	2684.94	0	2446.3	7285.31	2228.21	1101.17	10418.6	4012.92	711.459	4027.64	0	0	0	0	0	1930.37	1310.92	0	0	0	0
421.881	0.111183		695.747	0	186.403	639.537	1015.16	427.487	1146.74	852.022	1132.36	926.286	0	1757.13	0	0	7922.65	1806.75	3211.59	2149.51	5702.59	2495.9	6799.57	5578.99	2409.9	0	1175.22	0	4027.63	0	5562.52	0	9697.45	9586.66	2648.05	5888.24	7515.56	0	0	1319.58	0	974.164	0	0	1414.2	0	0	0
1182.85	0.111425		1359.8	854.393	0	1580.02	0	2071.19	1108.46	1640.56	1409.23	1682.53	920.632	1507.77	2827.95	7665.65	12957.9	0	4704.54	8731.46	6531.68	2404.67	0	0	5928.24	3633.64	0	0	8072.15	2796.21	5882.99	4503.96	2525.58	7856.65	0	8299.73	5448.39	0	0	0	3711.68	3030.61	0	2835.8	2752.99	3198.08	3510.5	1712.34
1004.34	0.111533		2923.91	0	1775.54	1594.1	0	0	3202.49	3619.14	4479.29	0	2573.77	4596.47	5701.04	0	18815.9	5726.27	6301.31	0	10175.2	0	12348.4	7271.74	8172.7	3761.5	4031.86	3945.77	8857.36	0	965.229	0	21252.6	22916.9	8622.24	11376.9	9291.58	1997.34	0	2439.73	0	3729.95	2337.65	3732.74	3583.59	0	0	0
1075.83	0.111808		1157.87	1002.97	706.491	2032.01	1204.41	1858.53	0	1716.23	0	1621.31	2026.03	2263.11	0	6512.45	12043.9	4325.45	3342.12	8233.78	4918.13	7340.49	0	4455.45	5076.97	2579.04	2794.54	5303.39	0	3484.81	0	2922.44	10746.6	7143.32	2331.78	8459.98	13892.8	0	0	1424.27	1407.73	2710.06	2193.26	3498.41	0	3072.67	2321.82	1850.28
976.364	0.11185		1358.66	1232.12	0	762.373	0	1015.5	1747.82	1660.84	1478.35	2948.98	1861.49	1996.78	2279.62	10219	16952.4	2107.96	4835.6	6290.66	6005.06	2975.14	0	3847.64	4308.52	2339.47	0	1952.14	3961.03	2455.67	4874.16	3714.5	13198.5	1891.32	4171.21	6296.83	6645.1	1294.61	1669.98	0	0	0	0	1962.48	0	0	0	0
1057.87	0.11185		575.873	485.189	384.951	1183.62	0	0	1911.08	2458.41	2398.74	0	1312.87	0	0	0	12323.3	0	7504.3	4413.71	0	0	7421.33	0	0	1789.41	846.867	0	8144.66	1976.62	0	4204.53	8526.85	4388.37	0	0	6340.45	0	0	0	1834.05	0	0	1273.51	0	0	0	0
1023.37	0.11185		0	0	0	0	0	0	1921.01	0	1385.9	0	0	1917.69	0	0	15502.1	0	4209.31	0	0	0	0	6567.64	0	0	0	0	0	3739.53	0	4096.83	7515.51	0	0	5502.21	0	2141.47	233.858	1820.08	977.629	1640.74	2043.65	0	0	2198.39	1843.18	0
942.866	0.11185		1684.14	858.17	562.23	852.655	1526.34	1543.13	2014.72	1643.66	2238.34	1810.93	0	2003.79	3156.68	6892.01	15979.3	3267.93	4760.08	6022.38	7588.71	5970.35	6087.09	4579.5	4978.39	0	0	1919.24	3633.28	3700.8	5688.83	3673.29	0	0	3339.59	2024.11	7263.47	0	0	2389.86	2973.61	1314.9	2350.56	1064.76	0	910.83	0	0
310.253	0.11185		2125	1785.59	665.783	899.105	769.827	1787.48	2399.58	2649.43	1860.62	587.02	1847.81	0	0	0	4997.06	6094.24	2524.3	0	8498.8	4618.42	8577.88	933.337	3467.32	3430.07	1933.88	2527.67	6219.37	2544.77	4419.82	4371.74	0	2374.48	1562.85	0	12823.6	0	0	1763.93	3083.77	2482.53	3385.92	2659.26	1638.75	3314.11	1369.07	3289.45
1093.84	0.112025		519.943	0	0	1167.39	0	2355.47	1492.08	0	1440.21	0	0	0	0	15849.2	3426.48	0	3184.25	5218.08	7261.31	4229.77	0	3196.97	0	4873.29	3743.82	3372.89	0	4793.13	0	4761.84	11386.1	0	3669.42	0	9189	0	0	2388.66	2962.25	3754.71	2366.14	2369.06	4512.16	5080.27	2586.1	0
263.14	0.112092		1449.26	995.003	0	742.634	652.242	1286.51	1707.36	1146.78	1452.01	1618.51	595.897	0	3758.2	9853.69	0	0	1732.99	0	8889.41	2641.64	4015.96	3459.21	0	2251.23	0	3304.06	4450.48	1722.49	8057.36	0	0	2825.77	0	3015.81	4082.62	888.337	1194.49	0	1879.96	0	0	1106.25	0	2342.7	0	1996.51
317.306	0.112108		0	0	0	0	0	208.253	0	0	0	0	0	0	0	0	9545.53	0	4934.28	0	1866.09	0	5868.95	0	0	4217.37	0	0	2298.8	0	0	1953.54	0	0	0	0	0	0	0	1526.24	2018.38	3810.86	1183.39	2803.33	3717.43	3364.46	2258.1	2093.48
1089.85	0.112108		1174.18	441.339	1156.6	617.907	669.568	1508.74	914.839	1422.25	2510.04	1431.58	1378.77	1521.44	0	9989.67	14566.5	2217.38	3197.74	3591.3	12148.6	6125.94	5197.59	9029.61	4170.55	2083.34	0	1205.51	3485.64	5333.94	0	2305.09	0	0	5463.84	3414.55	4525.39	0	0	1153.8	1454.67	0	1057.63	2291.91	0	0	1050.23	0
853.38	0.112183		574.324	0	0	0	0	0	1353.14	0	1707	0	1054.08	1678.39	0	7949.02	8888.06	0	2121.17	5135.35	5342.17	3260.87	5827.05	3016.43	2116.38	1941.66	0	0	0	0	4660	3580.94	10169.3	10308.8	3678.23	4023.7	0	0	1210.08	1155.69	0	1617.31	1614.37	1198.78	0	0	889.118	0
991.346	0.112267		1676.76	0	0	0	0	0	1470.38	0	1050.04	0	2517.96	0	2226.64	9230.4	11590.5	3986.3	1920.19	4668.97	5593.62	3081.62	4271.56	3597.09	4181.82	1969.08	0	3753.44	0	3268.31	3374.06	1837.64	5442.3	0	2128.71	6660.88	0	0	0	1125.29	0	0	1951.43	0	2557.13	0	1850.7	0
1100.82	0.112333		0	0	0	7608.97	0	0	0	0	0	0	0	0	0	0	0	0	28367.9	0	0	0	0	0	0	0	0	0	0	0	0	0	0	0	0	0	0	0	0	11097.2	13815.6	13576.5	0	5068.13	0	15419.8	10804.3	0
1169.83	0.112333		1596.73	0	0	783.073	0	0	0	0	0	0	1392.04	4108.33	0	1544.98	20855.4	4365.45	7404.01	5735.34	9657.35	0	0	9501.44	1729.65	7318.25	1542.15	0	12904.6	0	0	3682.71	0	30180.6	0	0	3051.74	0	0	2491.97	5222.27	5841.3	4992.69	2858.28	0	7134.93	4661.14	6007.18
1099.36	0.112333		0	0	0	0	0	0	843.492	0	724.962	0	0	0	0	0	10690.3	0	3693.79	4498.78	0	0	0	5482.94	2819.44	2514.8	0	0	2951.75	4392.23	7263.17	0	11344.5	5660	0	0	6220.01	0	0	911.917	2206.58	1227.53	2115.34	1596.88	2097.64	1821.47	1968.81	0
857.864	0.112333		1782.23	0	0	974.327	0	1054.14	0	1470.17	923.228	948.978	2207.43	1344.86	3737.52	4983.16	6885.71	2726.6	5012.58	5507.78	11742	6423.82	6701.22	3949.19	5268.31	3434.3	1668.12	0	2644.27	4054.95	0	1877.98	0	0	2094.03	0	7231.16	0	0	0	2185.26	0	1446.6	0	3034.28	2688.06	0	0
834.357	0.112333		2025.93	0	486.682	1133.87	1549.65	2282.83	2537.64	1587.28	1392.8	1340.46	2131.82	2540.12	0	0	15667.4	5320.06	6037.9	4378.61	8956.05	5087.24	10205.8	0	4674.78	2493.02	2052.38	0	3346.64	3902.06	4651.41	2031.08	8631.97	7906.49	0	3236.31	16320.1	0	2122.61	3242.27	2336.92	3562.73	2752.84	2380.6	0	0	2856.65	1731.85
992.861	0.112425		1070.26	1508.61	0	1160.61	918.581	2719.08	1949.61	1265.08	2197.75	0	2744.85	0	4403.39	23322.6	0	0	2902.15	0	5521.82	3726.04	13232.2	7732.46	6078.39	3845.21	1879.77	4214.25	5011.68	2678.7	6366.06	4506.6	0	11394.5	3359.9	0	15104.8	0	0	0	5432.03	0	0	2958.93	0	5698.7	3300.3	0
1094.86	0.112508		0	0	906.628	0	2769.33	0	0	2204.66	554.359	0	1309.89	2087.56	525.81	10355.2	2251.17	0	3232.09	0	3769.76	2050.63	11532.1	6717.42	0	4943.82	2147.62	0	8991	5297.07	5342.02	7960.8	0	0	0	4659.27	9053.79	0	0	3113.53	3897.25	3570.79	3939.61	4776.47	3621.73	4391.8	2511.24	3362.33
1068.86	0.112517		1608.29	1605.85	1777.43	1077.87	1182.6	1023.18	1279.48	1771.02	1954.35	1268.93	1171.85	2731.25	7033.23	11142	13957	4545.98	4836.41	5976.44	8467.85	9801.37	0	0	0	4727.39	0	3366	0	4132.04	0	3332.48	0	1148.39	2355.12	675.511	7977.62	0	0	2449.7	2734.55	2229.19	2243.63	2341.68	3281.62	2942.22	2740.4	1670.9
944.345	0.112517		588.35	420.318	642.403	704.73	958.08	1348.28	895.927	0	1350	2260.23	589.371	2568.38	2031.73	8893.5	0	3182.99	3725.96	5274.26	10048.2	4401.78	3545.08	6819.08	0	2045.77	974.689	1504.21	2275.19	0	9462.09	1996.3	10410.3	12583.4	2511.3	6104.17	8525.19	0	1027.01	1849.62	1847.15	0	0	1074.18	1916.96	2257.29	1958.94	2228.47
1001.86	0.112517		1063.15	910.18	0	1354.01	1303.77	722.014	1792.12	2701.1	2409.17	1745.86	1913.81	0	0	11818.9	12773.6	0	4858.76	0	8287.05	0	3036.33	0	0	0	0	0	3417.9	4310.84	0	2213.81	6236.14	0	2845.78	0	0	0	0	1902.69	1757.47	0	2101.83	1788.29	0	0	2567.27	0
889.353	0.1126		0	944.69	0	0	1196.67	0	0	0	1177.2	1505.27	0	1320.12	2079.23	12855.5	11345.8	0	3553.31	5129.89	3964.94	5249.97	8084.71	6717.3	3106.45	1541.36	1467.13	3437.09	3956.07	3968.74	7739.33	3928	8604.13	10608.2	3490.37	2921.48	8367.94	0	0	1652.48	1804.21	1675.19	1717.27	1067.67	1302.69	0	1864.74	0
557.872	0.112683		1170.9	1184.98	1410.99	944.758	0	0	0	0	0	0	0	0	0	0	0	2233.18	5094	0	0	3406.15	0	3577.88	4407.94	3158.23	1341.01	0	4164.11	5016.33	0	1533.73	7180.08	0	0	0	0	0	1598.04	0	1898.1	1937.59	2283.54	1337.58	2205.81	2176.31	1856.73	2745.94
867.861	0.112683		4476.94	0	1511.97	3315.19	0	0	0	0	0	6844.66	5857.15	8614.59	0	23004.8	0	2990.22	15283.8	0	0	0	34311.6	0	0	0	3647.01	0	0	8133.35	0	10474.2	29533.6	16265.7	0	0	0	0	0	0	6566.54	8657.98	0	0	10628.6	7106.03	9978.49	8322.37
1049.83	0.112683		1041.15	0	741.125	1956.85	1206.34	985.438	1163.85	0	1014.06	1430.1	1952.75	1594.73	0	0	7439.54	3013.55	2905.56	0	4741.9	8111.99	4483.69	3894.45	3871.9	2326.79	981.803	0	3950.82	2099.31	6019.09	0	9043.2	6795.18	732.591	0	5921.84	0	0	1822.82	2383.24	2845.1	2293.07	1302.15	2897.18	3273.63	884.104	0
876.35	0.112683		456.046	0	1063.31	390.166	657.989	973.785	1301.64	2016.23	0	2341.81	2339.42	1399.17	2051.97	0	10970.5	1216.91	3517.81	4999.65	7159.96	0	5523.93	5372.19	1734.63	1879.36	1216.35	1466.45	0	4785.69	5831.59	2870.81	5849.58	8205.7	1401.31	4950.88	6926.1	0	599.63	758.366	0	1161.58	1517.1	901.931	2144.99	2182.26	1481.77	2186.37
1185.83	0.112683		822.15	87.7225	575.252	1761.53	0	1326.55	1091.95	0	1472.53	1950.74	1208.31	0	2925.48	790.866	0	2169.42	2441.06	0	3527.64	3737.16	0	4784.85	2189.51	2595.52	873.006	0	5668.29	4772.2	0	0	5163.41	6444.33	2290.04	0	14572.6	0	0	2417.54	3152.88	3125.37	0	0	3332.59	3056.06	0	0
259.233	0.112767		1220.96	522.758	0	0	872.495	1017.69	1308.6	0	2143.48	0	0	0	0	6981.48	0	2807.39	3575.24	2071.27	6176.85	4204.85	0	0	2766.92	1570.82	966.407	0	3446.85	2030.61	0	2033.19	0	0	0	0	7669.04	0	0	919.624	0	1706.53	1744.49	1969.01	1371.41	2436.15	1233.79	0
874.87	0.112933		1553.65	1054.53	496.33	1373.24	706.385	655.165	1769.27	1259.64	2112.98	1246.43	1901.19	2484.88	2605.55	11365.6	12265.8	4133.25	2281.06	2999.27	0	4091.23	4610.18	3015.54	4613.02	2044.71	1486.88	2775.71	2922.33	3212.74	7104.2	4608.71	0	0	1859.9	4799.25	9832.88	0	0	990.343	0	2057.01	1735.05	2388.34	2565.73	1696.54	0	0
1061.85	0.112933		2269.28	788.94	1238.78	1070.07	1781.47	835.942	1709.6	878.005	1123.89	0	1549.05	1235.34	4078.8	9854.43	17419	2991.6	4695.62	0	7587.44	7883.27	4918.95	0	5378.59	3352.85	2678.57	0	6668.94	7602.88	0	1604.74	0	0	1008.64	1376.48	6618	0	0	0	2009.97	2146.67	1336.68	3449.02	2601.02	3532.63	2167.87	0
959.863	0.112933		1657.74	1525.52	0	0	1220.63	861.856	877.949	0	2525.71	2729.67	1687.17	0	0	5828.57	6508.01	3717.6	1982.98	4071.39	4773.75	0	8862.59	8478.43	3340.7	1399.15	0	0	5772.58	4587.37	4486.96	4541.62	0	13330.5	0	0	4544.46	0	2174.1	1034.11	0	2581.6	2058.31	1023.77	0	2692.41	2562.37	0
1174.84	0.112942		1338.9	1580.63	900.667	1303.95	2627.18	1070.45	1369.36	2875.12	1888.78	3181.59	1602.94	1474.91	3626.05	10187.8	23618.5	3046.86	4715.51	6108.84	10519.1	4187.53	10123	12747.1	6192.74	2879.22	344.084	3838.45	4301.77	5205.85	9825.98	4599.06	13484	11144.8	4500.79	6169.01	7295.45	2996.51	2911.76	2533.84	3744.17	4362.3	4419.42	4331.42	2879.25	4129.87	3056.38	3052.16
937.354	0.113183		1032.97	720.892	0	0	0	0	1612.78	0	0	2001.92	890.062	0	3445.16	10152.3	13959.4	0	3283.15	4398.6	10576	5268.03	5429.4	6249.32	3905.4	1988	1710.6	2621.98	0	0	7180.41	0	11677.7	0	2076.2	5891.43	0	0	0	0	0	0	0	0	0	2285.12	0	0
989.872	0.113183		600.219	0	0	950.218	1269.15	538.74	1702.9	2373.01	1783.71	2077.54	1465.61	1426.35	0	9980.58	5778.41	1696.66	2576.5	3471.46	7709.66	0	4861.04	4117.69	3011.09	1440.51	755.541	0	5279.83	1951.89	4613.47	3398.41	5966.64	11132.2	2023.78	2513.66	7938.71	0	1164.19	831.483	1971.42	0	1776.99	1064.86	0	0	1213.81	0
845.836	0.113183		915.415	862.268	0	1200.35	1519.82	494.563	1767.38	0	1575.73	1627.19	799.161	2076.62	1907.28	0	8212.18	3182.09	4721.62	4813.21	4979.45	3602.71	4694.74	6401.19	3829.71	2311.67	1214.2	0	3059.86	3842.75	4078.17	0	0	5239.17	3682.6	0	9151.81	0	0	0	0	1175.28	1841.07	0	2086.6	0	0	3174.85
1106.34	0.113183		2461.81	0	0	1149.74	2136.64	1520.82	1727.3	0	1740.46	0	1347.97	2535.62	0	0	9403.64	0	3862.65	0	0	0	10201.5	4919.88	7691.84	0	2643.06	0	0	0	9195.75	0	0	0	3171.35	0	0	1996.93	2062.36	3536.03	2359.53	3364.66	3773.48	0	0	0	2766.79	0
1195.33	0.113183		871.511	1114.76	761.89	163.178	1294.13	1080.3	1526.53	0	1034.97	2105.74	1040.55	1392.77	1783.87	5973.01	17759.9	3278.72	3908.68	5909.58	0	3859.89	5264.67	4218.44	4408.94	2617	0	2129.27	5741.68	2613.83	0	1177.41	6001.74	13915	1658.45	5706.07	8059.52	0	0	2217.22	1362.54	1197.35	2060.73	2025.83	2437.07	1865.72	0	0
766.363	0.113267		1103.24	0	1181.1	1258.18	1284.28	1432.43	1816.51	0	1001.78	1491.85	0	1566.84	0	0	0	0	467.84	5976.98	8303.7	0	7906.48	7448.37	3397.9	2192.29	0	0	5151.96	5309.91	10686	0	11920.6	0	5034.26	0	0	0	1463.89	0	0	1291.07	0	1821.66	0	0	0	0
983.352	0.113267		1816.88	421.599	927.538	1945.94	2503.6	2922.02	2263.05	2720.78	2630.24	0	1349.56	0	4248.61	0	16583.3	0	4005.96	0	18294.5	1094.35	7728.28	12751.1	0	3815.31	2783.14	3689.72	9561.21	4881.24	9833.5	4173.6	0	2579.41	5098.78	11316	9372.37	0	0	4545.56	2511.17	4175.51	4341.48	3156.85	4366.57	3569.18	4711.36	1872.61
868.355	0.113267		0	118.418	0	0	2221.33	1875.25	0	0	2144.88	2986.38	1439.56	3093.28	0	6732.55	10943	987.769	5141.39	3265.88	18485.4	4792.32	6895.46	4998.06	8249.35	3926.27	2585.72	0	7510.38	4271.82	4180.51	0	8813.3	7415.51	3926.72	8491.33	14331.4	2812.56	0	2681.48	3536.11	2206.02	3678.62	1890.36	3766.34	0	1551.39	2404.75
903.357	0.113333		1362.23	0	0	0	0	0	1697.88	0	1844.55	0	1966.81	1663.35	0	9289.88	11000.6	2305	4783.14	5459.08	6946.94	4495.62	7725.66	4198.08	3450.52	2263.73	1124	0	0	0	8548.15	3834.47	0	10994.3	3603.83	3656.21	3648.59	0	1059.57	0	0	1898.05	0	0	0	2056.65	0	0
887.377	0.113333		0	944.94	0	575.348	0	0	1036.1	1031.1	1641.48	932.06	2079.85	1493.31	2386.25	6888.46	10971.1	2682.52	3082.12	3244.97	3292.88	4326.6	7843.71	4824.27	3979.18	1844.03	0	1742.5	0	2481.44	3736.01	3725.12	10997	8202.42	2239.51	4859.71	6060.1	0	1414.92	1278.32	1646.74	1627.85	1065.09	1796.05	0	0	1861.63	0
895.375	0.11335		0	0	0	0	0	0	0	0	0	1253.66	0	1758.23	0	6720.56	11481.9	2287.43	2087.39	2239.56	0	4073.3	0	4736.36	3377.22	0	0	0	0	0	3597.16	0	7091.81	6709.31	3321.04	2347.42	0	0	934.051	0	977.26	0	1937.66	1275.63	0	1731.31	1486.86	0
847.863	0.113433		1016.72	646.186	740.113	0	982.768	2095.94	780.14	2382.75	1200.31	0	0	2238.53	0	14653.6	19397.2	3352	3054.93	4129	12405.9	4888.77	5621.61	5185.62	3394.68	2594.53	2331.02	3167.55	4148.9	5006.64	0	3496.94	9944.42	7730.75	4212.63	0	12347.4	0	0	2997.51	2125.39	2584.69	3375.79	3542.64	3686.01	3677.32	2676.22	2414.12
1168.82	0.113517		0	0	0	0	0	0	0	5161.73	7823.23	0	8634.7	6560.79	0	27670.5	0	0	16551.8	0	0	0	0	0	0	0	0	0	0	0	0	0	0	0	0	0	0	0	0	10634.4	11372	12151.8	0	4299.17	13119.3	0	9734.59	0
1031.36	0.113517		0	0	0	0	0	0	966.947	940.573	1780.58	1696.76	0	1299.34	0	6985.14	11298.8	0	2840.22	3097.75	0	0	0	3577.47	3474.15	0	1362.85	0	3969.87	0	0	1832.24	8126.58	5166.47	0	0	0	1170.75	0	1812.29	1385.7	0	2042.62	0	1747.02	2278.03	1870.35	0
728.893	0.113517		940.216	1248.16	471.881	946.613	1187.6	976.815	816.628	1304.38	1293.29	2306.7	1109.57	2186.24	2163.77	8941.72	13443.5	4078.23	2332.22	3978.07	10746.9	3146.86	6427.04	7228.1	4001.76	1664.48	822.57	2498.5	2959.84	3454.77	7923.54	632.095	5877.01	4247.2	4272.17	4213.1	0	0	0	1029.6	1457.99	1366.33	1959.59	1662.58	2357.37	2077.63	1572.89	0
1057.36	0.1136		0	1142.02	0	624.656	0	0	1707.08	0	2032.34	0	0	0	0	0	0	2304.1	2580.96	0	9442.44	0	0	0	0	0	1656.14	1709.76	3182.65	1798.73	0	0	0	0	0	0	0	1755.56	1017.2	2351.81	1302.24	1952.14	1788.75	0	1906.37	0	1883.05	0
928.868	0.1136		151.059	1247.7	1010.7	426.532	2018.19	2331.72	0	2154.76	2147.9	828.008	2392.11	3891.85	3106.11	14480.3	11319.2	5631.25	3710.36	8028.39	13151.3	587.409	7350.48	5288.27	6843.12	5080.83	3318.73	0	7985.04	4540.33	1440.49	3457.59	6174.11	10271.5	7851.53	10788.4	0	0	0	3929.81	4220.74	4451.1	4437.51	2740.4	0	5095.58	3407.78	0
1080.34	0.1136		655.81	1222.44	574.781	482.264	1550.02	307.862	0	1437.67	0	567.891	1491.28	2345.01	2388.09	9228.43	0	1125.68	4195.27	4643.35	4811.93	0	0	2450.22	4350.39	3031.68	1234.4	583.334	4617.31	3210.39	3307.32	2124.17	6604.7	0	503.873	1745.05	9348.7	0	0	1980.6	0	2652.5	2426.44	1418.82	2311.07	1972.77	1849.23	0
766.862	0.113683		936.074	375.308	0	1036.54	2014.23	1340.68	1228.67	997.145	2723.08	3183.07	1326.84	2002.36	3287.39	9888.6	8626.3	4347.12	4167.92	2849.34	10767	7508.78	4669.36	0	5185.52	2232.66	1303.93	2787.84	4075.05	7506.25	0	1795.68	0	6993.95	2311.21	2874.43	11171.6	0	1348.34	0	0	0	2532.23	0	0	0	0	0
902.353	0.113683		1068.62	638.188	0	1298.34	2206.08	2455.2	0	1844.27	2036.86	0	579.581	0	0	10247.6	11930.1	0	5162.68	0	11037.6	3323.43	7508.08	9558.29	0	3944.99	3089.61	0	7170.39	9395.73	11747.8	3314.35	13419.4	0	4910.35	2096.03	15938.1	1520.2	0	2706.2	3209.17	3602.86	3348.6	1818.17	3718.57	3796.13	2484.87	3187
128.043	0.113683		1120.48	746.107	317.483	861.66	449.167	867.976	1498.57	2081.26	1925.38	0	2173	1747.51	2870.32	3150.91	11332.5	2831.59	1455.15	3145.19	5195.21	4689.35	5728.25	3899.75	2685	1954.49	1256	1220.75	4256.08	4233.68	4683.83	3129.5	6670.8	0	1590.22	5979.23	7009.32	641.326	1037.85	862.448	1896.03	1795.21	966.852	1359.29	1276.43	1885.94	1310.13	857.084
978.857	0.113683		1451.32	2191.86	1598.76	1448.45	2477.9	1623.57	1534.5	2738.45	1436.57	1230.69	1498.01	1958.4	4543.9	9930.87	14212.8	4119.19	4145.57	3784.61	16164.9	9393.02	6383.37	3051.18	4142.26	0	1760.38	2547.7	6276.79	3573.28	4842.7	2543.02	7383.82	0	711.083	0	14587	0	0	1688.99	3338.68	3205.65	2848.16	3157.99	1707.73	2570.21	1458.47	3125.68
1004.85	0.113767		2192.36	1659.34	1532.94	1571.31	1885.8	922.927	1763.76	3267.12	2197.46	3700.27	3254.55	3774.1	3408.69	13241.2	19039.7	5915.64	7418.27	7378	11529.9	6757.64	12562.1	11049	6660.16	5514.43	1141.38	4182.96	7317.34	6602.7	9839.55	897.665	19526	15116.2	6037.91	9237.06	12171.5	3473.22	3037.03	2948.71	4507.18	5741.46	4487.46	2818.36	3108.4	6466.98	4514.44	3003.99
271.165	0.113767		759.228	778.195	937.126	422.849	1234.75	886.565	1457.09	1532.66	0	0	1197.7	1709.88	1869.77	0	15363	2972.2	2389.04	3948.98	9360.96	2950.52	5417.18	3114.45	3524.39	2029.56	1297.6	1542.31	2938.85	4222.85	2997.83	3192.94	8182.94	0	4295.59	0	6865.17	0	0	1373.69	955.777	1605.32	1757.91	1991.4	0	1947.23	1734.95	1639.62
1010.36	0.11385		1613.04	711.056	878.106	764.904	0	852.968	1313.74	1301.1	1497.21	1675.97	1093.14	2133.57	2046.56	6402.43	11679	3372.33	4585.18	3440.75	6482.25	2861.53	7553.6	6807.29	3923.2	3059.64	844.581	2932.09	4354.53	0	3591.33	2429.46	10877.7	0	3923.7	2967.1	8412.36	719.932	0	0	0	0	0	0	0	0	0	0
910.348	0.11385		1540.02	1247.91	826.324	1167.38	1316.93	1023.9	1474.47	1005.84	1968.45	2068.93	899.876	1476.31	2939.81	8582.78	14935.1	2246.95	2735.93	5177.21	7418.16	2729.77	7398.48	4127.64	5034.14	2350.97	1303.67	2061.44	3949.62	4723.44	8073.51	4178.29	3701.01	4866.13	3718.91	0	9088.17	0	0	938.584	0	1130.21	2118.43	0	1221.97	1526.38	1560.02	1149.91
971.353	0.11385		1077.33	0	0	725.74	0	0	1740.44	0	1261.08	1342.83	2291.33	1804.54	2536.84	8075.3	11389.9	2993.27	3661.25	3998.24	7365.21	3490.92	7702.95	3038.71	3770.91	1807.25	1857.37	2282.65	0	0	3613.28	1690.71	5459.63	0	4699.95	5130.62	7055.53	0	1062.88	0	0	0	0	2137.29	0	0	0	0
302.059	0.11385		0	975.396	0	1379.44	516.547	912.195	1146.75	2324.38	1797.66	0	2320.2	2498.08	2191.83	15367	12379.3	4645.95	951.859	0	0	0	0	0	0	0	0	448.521	3994.97	3353.8	0	6393.21	0	4725.06	3392.73	10520.1	7712.66	0	0	3859.89	1613.84	3063.7	3251.05	3047.93	3686.28	3498.07	3389.83	1589.22
1146.85	0.11385		0	1348.85	439.812	781.287	0	2314.86	0	0	1225.55	1107.32	1309.39	1460.25	0	11191.1	0	2839.13	2977.08	5545.73	6597.76	2810.84	7188.48	5858.38	4759.54	2182.9	1406.57	0	0	3415.25	4734.48	426.258	0	0	2412.69	7472.83	7760.38	0	0	0	0	0	1244.31	2628.56	0	0	2058.07	0
618.908	0.11385		1221.21	1309.87	694.454	750.432	0	1642.22	0	1660.36	0	0	1736.37	585.097	0	2215.8	7265.77	3227.74	2296.51	0	14006.1	2975.11	1255.84	1352.43	5073.41	3608.04	1155.69	0	6361.82	3028.89	0	2518.66	0	5055.1	2084.87	0	10670.5	0	0	0	0	3093.34	2201.68	0	0	0	0	1533.46
869.36	0.11385		1195.5	0	0	0	0	0	0	0	0	2508.12	0	1779.77	0	9405.98	13530.7	2282.46	3710.41	4555.44	3441.93	4905.02	5770.63	5504.96	3768.14	0	672.394	0	0	0	6987.02	3458.58	10794.7	5426.99	4052.81	5011.46	0	0	1005.34	0	0	1664.99	0	0	0	2120.38	0	0
871.845	0.11385		1385.46	1150.54	747.597	309.155	707.514	0	0	0	0	0	1493.72	0	3475.49	6597.97	5570.83	4030.18	1742.39	2452.04	9757.84	2546.51	0	5283.48	4690.69	2624.66	1604.66	1674.97	5819.76	4386.75	1487.65	0	4957.27	11345.1	0	3952.87	10073.5	0	0	0	1720.83	2115.74	0	0	1199.88	1006.05	1612.37	2038.66
777.839	0.11385		1016.37	941.734	861.465	479.455	0	1008.58	1749.01	0	0	1821.28	0	1341.34	2380.87	0	3453.6	0	3738.88	0	5452.48	2971.26	3378.36	5694.68	3116.17	902.348	836.324	4203.55	3526.31	2776.03	0	0	0	10619.9	2830.54	2910.05	9096.75	0	1154.62	0	1825.86	0	1959.71	0	1849.48	0	0	2988.34
1140.84	0.113933		0	2112.92	0	2149.44	0	0	0	2445.35	2208.02	0	2521.91	0	0	14021.4	0	0	3922.29	3858.32	11571.7	3797.39	7309.69	990.192	5826.3	0	0	2228.25	0	0	5998.98	4580.25	0	0	5072.64	0	0	0	0	3249.96	3539.07	5459	4805.18	2689.32	0	5140.41	4136.41	0
311.127	0.113933		1481.18	1335.42	871.097	0	601.472	0	1524.08	1291.74	1354.42	1017.41	0	1480.21	3126.25	11109.5	6614.56	0	3406.06	3271.97	9069.49	6238.21	7936.92	0	4406.2	0	1354.55	0	3311.16	2094.11	9706.48	0	11531.7	10968.2	0	5551.11	0	0	0	0	0	0	1448.87	2219.91	0	0	0	2472.82
1181.85	0.113933		809.819	1869.49	0	523.333	2339.06	1060.37	1929.79	1528.3	1732.63	2486.22	2302.99	3058.23	5340.79	6443.77	13601.2	0	5873.06	5280.77	9893.58	0	0	1184.87	7621.56	5487.97	0	2832.2	0	0	0	5489.12	0	12226	946.253	0	0	0	0	2125.69	2578.05	2479.9	0	4383.82	4883.95	4922.51	4389.66	0
103.931	0.113933		2206.16	1678.81	1361.47	1287.03	1693.63	1090.03	0	2187.3	1655.11	2281.58	439.004	1370.12	3943.36	8887.34	12524.3	0	945.458	4028.69	6649.3	6984.6	0	2672.17	5093.29	2357.27	1987.31	1726.93	6339.64	4142.75	4542.04	3882.68	2312.65	7611.29	800.551	7178.68	5483.5	0	0	2427.83	0	3028.61	1990.53	3659.04	0	0	2487.14	2705.53
942.367	0.114017		1197.59	1460.66	0	707.718	0	0	1451.66	2347.22	1158.3	1227.54	1053.12	1699.62	3324.31	11734.1	7449.07	3882.49	411.251	3044.78	7418.29	4721.85	5777.2	7034.53	3303.3	1779.48	1157.91	2147.5	3991.9	0	5870.84	5063.65	9090.62	3095.05	2597.01	1757.48	7072.03	0	0	0	0	0	1022.86	1975.41	0	0	0	0
1039.35	0.114017		910.437	0	0	1026.86	0	0	0	0	1383.82	2899.02	1278.23	2342.11	2610.37	6289.64	10479.2	2888.77	4979.68	5417.74	5851.77	6509.32	3480.2	6512.92	4370.89	2261.28	1641	1829.67	2299.13	0	9490.72	3345.68	0	5523.22	2939.73	5717.57	10077.8	1256.44	1387.05	0	0	2085.83	0	0	0	1203.71	0	0
213.088	0.114017		884.439	684.217	1040.15	756.786	1186.6	1078.54	1784	2263.31	1271.99	154.973	0	1403.57	2161.66	0	14886.9	653.64	2083.84	3713.8	5697.14	4866.7	3523.01	5904.1	4869.55	2817.29	1840.53	2002.49	2705.38	5441.77	0	0	7018.9	0	1405.42	0	8724.19	0	262.888	0	1693.32	0	945.648	2459.88	0	2755.95	997.682	0
666.845	0.114017		0	1443.55	0	0	0	735.542	0	0	0	0	0	0	0	0	0	2923.28	1057.82	0	6141.78	0	0	0	4202.65	2410.72	0	2266.05	5135.88	7093.36	4854.36	0	0	0	0	0	9773.42	0	0	0	2667.5	1792.6	2336.58	0	1800.77	2362.28	0	3646.66
257.113	0.114017		949.338	1014.74	918.543	620.908	1486.77	622.392	0	2534.22	1529.2	2558.45	958.687	1786.65	0	6482.07	14275	2665.2	1970.79	2201.34	4453.09	3799.19	3756.86	2673.21	3499.92	2398.41	830.694	0	4559.77	5766.3	6564.78	3118.39	8563.9	4663.79	2019.31	0	9045.4	0	711.28	949.783	0	1704.74	1814.96	1292.1	1147.54	2705.36	1576.31	1907.63
362.954	0.114017		97.5977	828.426	918.847	335.053	0	843.426	2281.47	1599.72	0	0	316.429	305.357	0	2210.97	0	3523.28	4638.08	0	0	4114.55	0	5201.54	2633.46	2795.92	2393.93	2971.09	4067.7	7336.44	5873.46	2329.54	0	0	3642.92	3259.63	11204.3	2257.1	0	0	0	1545.23	2884.5	2629.7	0	2689.28	2364.59	2098.67
889.856	0.114017		1551.99	2001.84	644.864	940.153	1832.85	1732.15	0	1079.79	1567.89	2521.1	0	2612.85	0	8044.06	10211.4	0	4903.01	4630.98	0	0	8461.52	1302.84	6022.55	4602.97	2099.8	3224.27	4583.82	9160.28	0	2815.36	0	7046.8	581.823	8202.13	14648.5	0	0	2208.48	3399.94	1668.12	2898.93	1736.88	3666.59	4716.55	2478.93	0
939.843	0.114017		1488.11	670.884	1123.32	0	1150.8	1590.58	1732.01	1338.76	0	0	0	1656.4	3595.82	11957.5	16548.8	3986.58	4506.22	3166.72	6504	3557.17	4398.57	3371.5	5777.05	3067.65	2230.46	2503.4	6697.31	3079.06	2642.72	2881.9	0	0	550.466	3261.84	10611.1	0	0	2016.78	2271.72	1072.11	1029.24	3001.67	2598.9	1550.31	1168.78	3142.87
921.374	0.1141		1014.26	1065.61	0	1140.34	0	0	1591.21	2338.58	1784.2	2606.69	1191.94	1967.95	2833.9	9546.63	10420.2	2923.94	3448.77	5755.86	5086.52	4688.33	3201.19	6027.33	2650.42	2643.98	0	2694.46	0	0	6652.76	3543.13	8780.86	0	3594.08	2607.94	3668.16	0	916.66	968.393	1042.92	0	1771.51	1741.2	0	2050.41	1806.96	0
856.868	0.1141		1325.51	2324.95	716.489	966.706	0	1907.42	0	1674.66	1501.22	3372.38	3089.42	2937.76	3058.58	8488.29	11014.9	3973.45	5794.86	5259.06	20549.7	7341.12	7157.21	4910.22	2964.86	6097.13	1600.84	0	5731.29	4162.9	0	2768.12	0	0	4581.58	0	0	0	1689.34	3398.61	3247.78	0	2370.23	3830.23	2878.93	5189.04	3121.8	0
346.936	0.114183		731.696	0	0	731.102	1195.84	1037.65	1289.04	1235.42	1854.31	2522.72	0	1075.74	1703.32	8661.11	8106.19	0	1757.49	2459.02	7075.59	3069.22	5348.38	2606.6	3031.91	1785.73	1608.7	1588.99	2021.49	0	2695.21	3720.38	4568.46	5822.79	1476.68	3587.01	6408.99	0	808.219	1183.31	0	0	1405.46	0	0	0	0	0
165.088	0.114183		1904.67	1453.13	1229.44	1648.24	1693.67	1404.38	1927.94	3048.56	2373.49	3366.58	587.954	2187.33	3010.49	13961.4	17363.8	3118.6	6229.96	7104.31	9978	6004.3	7357.11	12824.2	5005.91	4684.99	2136.88	3547.05	6559.11	5585.92	9916.7	4909.77	13592.2	12207.7	3840.95	7379.89	1111.01	2879.92	2701	4715.72	5625.85	4709.02	2539.49	5484.19	4965.99	3551.11	4530.87	2662.8
422.871	0.114183		0	0	0	0	0	0	0	0	0	0	2030.61	0	0	0	0	0	10712.3	0	0	0	0	0	0	4141.34	0	0	8774.09	0	15474.3	0	0	0	0	10956.7	0	6715.1	0	0	5518.97	6495.98	0	1908.32	6818.85	0	0	10011.1
1039.85	0.114183		1025.78	0	651.109	750.43	1095.94	0	740.309	1773.83	0	1328.14	870.238	0	0	0	11460.3	0	3316.87	3814.46	0	3856.29	5434.83	5530.35	0	0	0	0	0	5233.23	8247.74	0	5109.35	8855.82	440.614	0	7100.51	0	0	0	0	0	0	0	1546.3	0	0	0
925.863	0.114183		1302.84	1528.31	918.914	766.53	1165.37	431.623	581.352	2460.49	1029.19	0	1244.53	1936.78	0	10038.7	9457.41	1695.64	3483.78	3656.08	12180	5928.34	4600.06	7347.72	4930.76	3708.36	2876.85	2493.79	4233.86	3355.6	4692.56	2715.55	6227.74	4429.62	3974.47	0	11231.4	0	0	0	1981.78	0	2757.82	0	3036.34	2041.37	0	0
1192.85	0.114183		979.637	1579.48	357.477	926.963	434.177	0	0	0	1844.04	1243.23	241.519	1370.64	2244.3	11595	13037.2	3516.5	4146.79	7165.51	6582.74	4201.4	0	3731.85	3414.05	3704.61	1140.47	0	5723.87	2659.78	4608.38	6108.98	3439.1	0	1937.27	2553.15	5741.1	0	867.559	2428.94	0	1315.9	1851.81	0	0	0	2106.51	0
821.861	0.114183		1544.71	892.728	1082.57	0	754.289	1823.02	0	2529.69	1160.16	0	1538.4	2013.21	0	12456.1	15241.8	0	3861.28	7644.11	9456.4	4823.69	0	4852.97	4809.74	3086.99	2023.46	0	8932.42	4563.63	4581.08	1652.28	0	0	3836.81	3833.6	7280.95	0	0	1198.29	2447.25	2740.19	1356.6	2465.99	4129.5	2577.21	3438.79	3546.71
862.842	0.114183		1236.27	837.58	889.625	0	1393.41	1496.62	880.289	0	0	1837.21	1336.75	2170.97	4738.36	0	9323.56	3613.24	2616.91	0	7249.61	0	0	5992.9	6658.96	1743.05	1685.17	0	4787	8685.97	5534.81	0	0	0	3103.56	5049.27	13316.6	0	0	0	3543.68	3170.8	1822.01	0	3855.15	4410.26	1190.61	2422.63
794.846	0.114183		1394.74	0	926.761	0	0	871.196	0	0	0	1739.5	1240.58	1426.38	3451.94	0	0	2049.31	5149.74	0	0	3012.05	8605.84	2495.19	0	927.963	0	0	0	5243.71	9183.45	0	0	0	2363.54	6255.22	5570.07	0	0	0	1303.36	995.434	0	0	1772.01	997.265	0	2659.53
981.834	0.114183		865.318	1271.55	681.311	0	1352.03	1176.42	1247.44	0	1144.84	2892.03	1149.39	1053.63	0	0	8493.86	2984.12	3786.3	0	5979.34	3721.21	0	3170.92	2583.16	3299.19	1042.05	0	2793.76	3969.02	2960.56	0	0	4976.41	2996.99	0	10831	0	0	0	2054.52	1301.78	1231.9	0	3376.22	3169.61	1804.63	0
923.35	0.114183		974.399	573.043	796.364	584.048	1135.83	1147.9	1836.28	0	957.43	1001.05	1216.79	2248.48	2822.15	8680.98	9863.46	2262.93	3841.7	5910.02	10685	5790.37	4058.65	7173.53	4316.88	2302.21	0	0	4623.82	2684.88	0	370.699	4667.45	4898.3	2024	4741.42	8122.97	0	0	1686.34	1444.41	2172.61	1381.64	2136.98	2277.94	1808.98	1142.03	2019.46
863.847	0.114267		1031.56	0	1425.47	933.939	0	965.727	1167.41	0	0	1234.66	0	1525.31	2005.38	0	8591.34	1930.33	3093.16	0	0	5248.29	7667.23	3568.53	3493.51	0	1833.61	0	4882.41	3468.52	0	0	4756.23	0	2183.39	6040.6	8251.14	0	0	0	1415.85	2084.92	0	0	1821.14	0	0	0
1035.85	0.114267		0	1661.41	0	803.936	208.009	951.889	2630.06	1315.11	1119.48	2444.67	1557.4	2601.7	0	9623.69	0	2680.54	3301.09	8223.86	3932.37	5322.4	0	7806.57	6748.86	2828.17	1518.72	0	4856.8	4838.98	4552.37	2223.79	3951.39	7668.42	0	5772.39	15149.8	0	0	2086.74	2716.28	0	0	0	2625.9	2519.08	0	0
1107.34	0.114267		0	642.315	0	541.26	0	0	2008.13	1438.22	1269.84	2662.78	1502.01	2269.2	3170.94	6234.53	15539.3	0	2581.61	3552.17	4823.78	5343.68	0	7138.09	3951.26	2061.59	2390.77	2233.42	4365.04	3860.8	0	0	0	0	1683.81	6015.63	9302.88	0	1127.4	1670.1	0	2006.79	2099.64	951.156	0	0	1109.04	0
1103.85	0.114267		743.11	886.058	0	1208.8	1417.23	1778.35	1366.57	1288.91	0	1041.24	1621.39	1855.5	0	8203.94	18364	0	4672.62	3624.99	15407.9	7546.99	0	10919.7	0	0	1553.79	0	0	0	0	2906.26	0	11425.8	0	0	10571.5	0	0	1326.01	2052.71	6031.54	0	0	0	2498.94	0	1760.67
1093.34	0.114267		1854.83	662.074	1245.26	670.703	1458.35	1027.54	2178.11	2330.83	1080.93	2059.26	748.387	2064.33	3027.13	9688.92	6452.43	2732.57	3122.71	7955.25	11222.6	6592.28	0	9771.79	3652.51	2672.02	2521.46	1433.84	7167.72	5258.28	0	2796.16	9650.12	4149.34	0	4585.19	5520.97	0	0	1468.56	2292.07	2154.79	2164.86	2990.56	2729.46	2275.18	1365.85	2399.12
430.952	0.11435		1856.1	1514.99	1287.82	863.59	0	1081.27	2357.18	1621.21	2173.29	5028.5	331.317	0	3569.89	0	0	4251.71	20105.5	0	9206.95	3799.09	0	10030.6	6184.08	3492.68	2473.23	2046.91	3346.83	4896.44	9686.94	6189.95	14737	0	2664.36	0	12459.8	0	0	0	0	0	2115.61	0	0	0	0	0
978.344	0.11435		1255.6	626.049	0	1204.33	0	0	1227.49	0	2255.12	0	1663.48	231.56	3002.9	6871.62	6888.29	3072.85	3033.25	2487.15	9605.07	5224.59	0	0	3843.54	2832.05	0	1839.6	4317.32	0	3964.72	3691.63	9212.17	4756.1	2812.81	5852.56	10612.9	0	665.447	0	0	0	1947.9	0	0	0	0	0
765.857	0.11435		0	0	0	0	1379.78	0	1553.02	0	1521.88	0	0	0	0	0	0	0	9405.49	0	0	0	0	0	0	0	0	0	6684.99	0	0	0	3259.76	0	0	0	0	5567.65	0	0	0	4546.98	4511.99	2591.23	0	0	3622.87	2528.74
1072.85	0.11435		2611.08	632.548	1808	1665.96	2143.76	2546.31	2891.24	1719.54	2478.48	4521.83	3857.89	3481.05	5277.64	18676.2	24327.7	6658.64	7921.5	7976.33	17715.2	8102.21	15115.9	12087.6	7587	7729.17	1100.81	3289.96	8298.1	7904.02	1897.77	3601.67	19150.4	17711.9	6846.33	11020.3	15087.2	4184.94	3648.47	3650.85	2839.07	5636.69	5301.62	5018.72	5343.71	5481.39	4301.49	3541.64
1078.86	0.11435		1486.36	845.457	848.314	1703.12	1268.66	656.335	2243.02	1833.92	2938.64	361.947	1807.29	2924.19	1587.65	8287.16	14177.9	0	4265.66	4354.68	6604.77	3202.22	4513.5	708.939	4098.7	2040.32	1112.89	1598.95	0	2706.82	4619.76	2445.12	0	4781.41	2173.79	0	6146.85	0	0	1067.82	0	2721.55	1473.79	1194.76	0	3442.88	841.951	0
1067.84	0.11435		1333.37	0	0	700.297	0	1298.76	914.066	887.543	862.993	1199.15	1384.36	1671.71	0	0	18005.7	0	1855.84	6550.88	5860.47	0	8085.46	4417.91	2586.16	2994.65	0	0	0	6294.56	0	0	7088.44	0	1341.58	3236.68	0	0	0	1623.38	2609.2	3250.37	3084.94	0	3536.36	1232.47	0	0
1000.86	0.11435		2608.11	0	1285.32	514.942	2568.45	1192.29	2796.15	1381.61	1494.51	0	1688.24	0	6260.17	0	18646.3	0	782.89	6670.43	14778.7	9967.58	7730.46	6866.46	0	0	3577.14	0	5016.21	4641.75	5383.1	4669.81	12873.9	0	0	12786.9	12846.6	0	0	3381.22	3066.82	3438.48	3273.02	4251.36	2909.16	2551.65	2964.8	0
788.88	0.11435		2504.28	1024.05	956.408	1591.07	0	891.789	0	0	1394.77	1862.82	1994.92	1587.83	0	0	23837.9	3800.46	4931.9	5619.77	6619.98	0	0	1056.06	0	4365	2671.29	3067.28	0	0	6232.93	0	0	21601.5	3325.56	7654.87	9879.18	0	0	1803.94	4308.12	3430.72	3872.58	0	2483.39	4954.56	0	0
1026.87	0.114433		1326.6	1163.56	0	1257.14	0	616.677	0	1711.23	1749.19	0	0	3321.79	3824.89	0	19908.3	0	5408.79	0	0	0	10479.6	0	0	4270.69	0	2893.86	6951.73	3923.26	5036.92	4079.49	2772.88	7805.82	4636.54	11059	11898.2	0	0	3745.9	4469.73	0	4066.87	4850.37	2088.03	5171.94	3674.58	5281.54
1010.86	0.114433		1639.79	0	603.96	973.16	1611.27	740.99	1979.25	0	2161.94	0	1153.13	528.444	2481.58	15126.6	15280.6	4037.4	4460.33	2618.92	0	3389.08	8536.91	3931.98	2299.81	2436.11	2392.93	1348.87	0	4189.54	7260.11	4397.5	6187.66	12794.5	2384.66	7501.53	9679.68	0	0	1378.41	2606.2	0	1173.47	0	1292.13	3152.12	1207.5	1420.48
1129.85	0.114433		1119.63	1892.69	692.011	1144.14	1053.95	1014.31	1589.18	1177.91	1785.03	1222.76	1921.65	1605.97	2705.99	9395.93	6189.22	3091.01	3577.63	3245.17	7135.45	4064.73	5992.73	6030.69	6542.01	2945.17	1837.35	2284.05	4286.51	5037.33	7195.75	4155.84	9856.12	9896.48	3492.35	5833.96	5989.54	2321.06	1925.76	1788.9	2002.28	2897.48	1782.34	1877.16	2139.47	2309.57	1849.33	2478.78
1117.83	0.114433		0	1651.61	0	0	0	0	755.93	0	0	0	0	2146.86	0	0	9069.16	3600.99	5897.66	2650.37	0	3192.56	5331.98	0	0	2600.24	0	3495.58	5728.63	0	0	0	8000.33	6844.6	4980.73	0	6866.49	0	0	0	0	2800.38	2108.52	3401.36	1686.26	3312.48	0	4259.11
800.36	0.114433		1550.63	798.122	935.991	787.982	1605.92	1700.19	1181.55	0	1342.88	1936.81	0	2389.96	3982.39	14756.2	16429.8	4831.77	2234.48	4797.6	7736.77	6135.66	0	9525.3	4795.26	4007.44	0	0	7728.65	2875.63	6458.48	2414.4	7519.55	6252.04	2856.95	6804.11	0	3386.29	0	2484.9	0	1516.01	2492.38	2535.66	0	0	2958.73	1426.5
148.063	0.114517		1163.6	1645.34	1088.77	194.74	0	743.76	0	2126.15	1557.24	0	912.326	0	1846.64	5112.88	9386.21	1986.85	2829.46	3388.2	0	0	0	2758.78	5057.61	3352.02	0	3236.4	3721.84	2755.75	852.44	2545.74	2505.5	6443.96	718.202	0	7330.92	0	1411.86	1393.37	1446.38	2346.35	2666.42	2962.77	2477.93	1947.54	2994.2	1584.29
1049.12	0.114517		696.287	607.4	511.057	852.96	1260.86	629.485	1108.87	1639.97	794.638	915.24	1105.83	1104.09	1504.99	4070.18	3389.38	2870.65	2906.6	2216.43	8488.74	2270.38	3031.5	3405.08	1375.94	1988.57	899.788	2550.9	3824.32	1575.56	4237.95	646.967	5110.9	5768.43	1524.16	3172.39	2482.65	888.69	1144.43	1372.9	728.632	978.259	349.803	1823.65	902.741	1413.05	911.973	0
761.853	0.114517		0	1667.37	0	0	3464.65	2596.54	0	1297.45	0	0	0	0	0	15218.4	0	4752.23	9188.12	0	0	0	10073.2	0	0	5914.38	0	0	11329.7	0	0	3195.49	11615.5	27369.5	9823	0	9732.72	0	0	3366.42	4684.2	3907.47	3428.32	1816.89	4753.14	4342.13	0	0
993.858	0.114517		1021.38	713.099	717.647	865.016	521.634	692.129	0	1951.77	1558.34	778.729	1498.6	2146.99	3585.69	6109.74	7510.2	2396.54	2779.77	3691.94	6869.52	5302.85	7634.33	5355.95	5032.59	2954.24	2099.65	0	6634.61	3028.17	7274.82	597.767	0	6373.31	4973.98	0	12179.5	0	0	0	1563.96	2738.06	2461.31	3099.96	3009.79	2857.13	0	0
279.135	0.11485		0	0	0	736.721	0	1151.09	0	0	0	0	0	833.512	0	6287.07	0	2916.46	2701.37	0	0	8187.52	2984.02	0	0	2370.09	1377.17	794.216	0	2081.11	0	0	0	0	2172.74	0	0	2062.22	1880.1	2119.17	0	0	0	1877.25	0	2625.37	2145.47	2277.56
888.844	0.11485		1947.4	600.657	1485.76	1297.24	1604.37	1500.69	2034.37	1967.3	0	1671.05	2407.81	3268.69	0	14041.9	9710.47	3502.72	7511.82	6474.25	9487.13	0	9628.39	0	0	5220.43	3414.5	0	10834.3	0	13263.7	5175.37	0	0	0	0	11331.5	0	0	6096.97	7028.75	6656.34	6604.74	0	4981.66	7598.69	3111.83	0
1046.85	0.114933		1634.58	608.937	764.907	707.072	829.267	2097.8	2234.51	296.263	1178.96	0	4176.81	1484.1	5486.79	9632.51	4668.16	3151.87	4365.93	7725.73	8476.17	4574.25	7354.71	4972.43	5870	3094.92	628.894	2019.74	0	5108.2	0	2423	10676.3	5077.34	3164.12	0	13707.1	0	0	2903.39	4169.12	3724.38	3031.49	2158.81	1683.96	3727.2	1547.22	3538.02
967.856	0.115183		1312.88	0	0	904.934	757.335	1789.29	1440.09	834.598	904.27	0	1749.83	2218	1925	14487.5	0	4177.63	3099.94	6847.58	6247.8	3477.78	13823.8	0	5428.74	1430.45	2012.17	0	0	3338.71	7763.18	2398.43	10369.7	0	0	4236.37	13805.3	0	168.746	0	1879.5	0	1520.51	0	0	3337.51	0	0
1006.82	0.115183		0	1717.69	1085.66	1315.54	1727.41	2057.03	0	3033.16	3512.68	4082.49	3359.51	3050.49	0	7505.3	12898.5	4829.72	6182.24	4542.83	0	11492.7	0	12325	3530.14	5839.99	1164.56	0	15006.3	12709.2	11771.8	0	9596.58	9019.79	0	13655	12941.9	0	0	3027.51	6113.19	5403.69	0	3900.87	4745.77	6484.62	5397.86	0
988.861	0.115267		1470.2	0	0	353.269	1096.29	0	1776.95	2109.93	0	1301.71	0	0	2345.82	8281.37	0	3926.34	2894.16	2825.37	10694.9	3391.74	0	1609.25	0	1658.23	0	0	3369.19	0	3769.22	4530.38	0	1270.91	2129.69	4294.27	0	0	0	0	0	0	2053.18	0	0	0	0	0
1197.85	0.115417		1167.33	723.245	695.277	553.448	938.78	585.401	1152.81	4112.97	1793.04	2147.06	167.261	1164.33	2373.61	7389.97	6309.59	2719.71	3771.19	4137.26	6108.29	2190.44	1325.74	2446.64	3057.41	2308.16	1264.33	2367.16	3440.86	3304.51	3254.85	2490.9	6871.39	7138.74	4387.37	5974.72	5822.09	1769.71	1541.17	2616.84	2080.94	2589.51	2865.46	1590.46	2163.55	3614.62	912.669	1977.08
91.9558	0.11565		0	805.027	850.029	1080.57	1058.19	1104.5	0	1456.89	2153.54	0	0	1547	0	5694.12	11307.7	2612.62	4123.59	3000.77	7426.51	1998.76	4135.15	3231.42	3085.41	2369.69	1282.68	1122.07	4720.8	4725.06	0	0	9180.46	5308.58	2244.61	1325.6	8447.66	1157.67	1022.75	0	0	0	2296.95	1821.22	0	0	0	0
734.841	0.11565		0	760.697	0	0	847.33	1651.08	1105.99	0	0	0	0	0	1591.1	0	0	2622.69	2594.52	0	9434.73	0	9464.66	0	0	0	1629.18	0	4020.53	3144.07	0	0	0	0	0	0	0	0	0	0	1444.69	2229.58	2955.83	0	3507.99	2818.89	1599.39	4138.04
998.836	0.11565		0	788.258	0	1887.85	1973.95	1455.11	0	0	2139	0	0	0	0	0	12492.7	1209.02	3380.38	8700.59	4903.34	5051.67	0	7099.81	5748.07	3736.51	0	0	0	5521.54	0	1887.99	11789.8	0	5367.77	0	10104.1	0	0	3427.77	4114.1	3144.48	2769.61	1286.2	3550.52	4552.88	1674.7	0
936.35	0.11565		1381.33	1031.94	1495.34	1679.86	2388.25	2570.56	1760.7	0	1894.14	0	2388.34	2941.91	0	9964.95	6098.37	0	5011.09	0	18754.8	5286.23	9091.17	4956.87	4894.61	5978.23	3714.44	0	5817.91	5085.82	11860.7	0	13228.8	6535.47	0	9453.26	6863.35	0	0	2539.43	3116.21	0	3427.45	3191.12	0	3569.75	3925.36	3556.29
1007.84	0.115683		1736.37	1335.96	599.784	921.464	937.111	727.517	1282.08	1382.45	0	1653.64	1431.35	1742.83	0	5132.45	8571.26	0	5059.69	4772.08	12593.1	7233.76	4279.9	6725.93	4857.19	2690.18	0	0	0	6182.18	5332.91	4008.87	5912.73	12085.5	3398.58	0	9735.16	0	0	2397.02	1529.03	0	2450.29	1519.52	2774.26	2842.61	1669.19	2715.03
1175.34	0.115733		0	0	0	865.987	0	0	670.898	2390.69	847.981	2466.6	0	1826.23	0	5219.62	12581.2	1979.38	2748.43	0	0	0	4934.3	6992.58	0	1716.57	0	1673.63	0	0	4862.03	2198.42	0	7341.72	1973.92	0	9270.56	1002.74	0	1828.94	0	1917.81	1927.33	1129.85	0	2522.26	0	0
789.873	0.116183		1579.61	1334.34	0	357.531	0	1185.9	189.482	2374.28	1272.77	1093.26	1812.71	1944.18	2118.3	5124.96	5709.15	2034.19	1414.63	4261.19	7138.83	3296	7541.24	6235.29	2493.71	2139	1088.29	2925.83	0	0	0	2303.72	4834.47	0	537.141	0	8472.97	0	0	0	1599.62	2166.58	1813.6	1573.06	1376.54	0	0	0
1161.84	0.116183		0	408.321	725.376	0	958.239	669.725	0	1195.25	1342.97	0	1363.08	0	0	12435.4	14094	0	3979.49	0	7666.56	4788.66	0	4088.04	3787.45	3822.86	1672.24	4999.81	0	0	0	1935.45	11542.1	0	3705.55	0	1801.91	0	0	1457.1	4437.31	1898.16	3306.01	0	0	0	1951.21	2046.43
1120.35	0.116283		556.769	0	0	0	0	0	1579.35	0	0	0	0	0	2097.84	0	0	0	2984.64	0	0	2084.71	0	0	0	0	1063.17	0	0	0	0	0	11542.7	4767.08	0	0	0	1578.78	1043.59	2082.05	0	1457.37	1920.68	2096.5	0	0	0	0
915.858	0.116283		3073.4	1227.77	809.929	1635.49	1568.31	2303.24	2058.53	3299.68	1202.24	0	2367.97	1526.02	2655.69	0	13931.7	1381.26	3241.42	5393.53	9754.39	2607.14	7475.06	5881.75	8566.84	3844.03	372.513	0	7190.96	2719.42	3439.67	0	11691.8	19401	5026.3	4674.04	15301.7	0	0	3665.6	4193.23	2282.36	3831.12	2159.2	0	3898.29	3174.32	2666.71
1162.86	0.1171		1497.14	597.956	0	959.676	1263.6	1028.83	1236.49	1532.8	1658.78	0	1780.89	0	0	0	10954.8	2785	525.484	4791.6	4457.31	2403.97	6605.15	4458.61	0	3762.46	2604.85	1869.41	5892.13	5238.94	5073.36	893.172	0	7818.35	3806.42	0	7213.71	0	0	0	2101.14	2691.87	2334.6	1700.63	2700.95	4415.86	2860.82	4333.71
313.156	0.117258		1061.58	1044.52	0	913.6	718.175	490.689	0	946.057	1096.27	0	1072.46	0	0	0	0	3967.19	4395.91	4152.5	3069.63	0	0	6821.04	0	2431.48	1099.77	0	0	4665.51	0	420.507	11993.9	8949.67	2334.03	3818.56	4599.09	0	0	0	0	0	1587.62	0	0	0	1790.77	0
1033.83	0.117308		3266.43	1969.72	2914.8	3196.72	3314.36	2969.64	2958.43	5347.8	4711.01	6492.99	3568.03	1575.46	8105.19	24900.5	20165.7	9563.03	12592.8	7265.61	20916.6	7452.5	22943.3	17327.8	8946.77	7640.68	3325.97	9357.21	11158.8	12934.8	21617.5	5507.08	27707.5	17655.8	10062.1	17099.6	23716.3	6587.91	5290.08	6484.53	5761.97	7260.67	6827.45	4646.76	6009.41	6989.21	6573.22	7024.2
752.851	0.117308		1053.39	708.697	0	660.986	0	788.316	0	1911.28	0	2068.11	0	2243.63	0	0	20255.9	0	6365.9	6451.2	6738.9	0	7317.47	0	5674.8	4099	1449.32	0	4962.4	0	0	1081.11	7565.38	0	0	0	0	0	0	3465.69	0	2370.21	1726.44	3144.2	0	0	3383.46	0
1092.83	0.11805		1898.63	605.537	0	808.892	0	0	3007.82	4563.55	2841.23	0	2597.84	2950.1	0	14937.2	17612.5	3605.02	6571.26	0	10627.9	0	18453.3	5416.51	0	6054.27	1075.84	0	0	0	10099	3272.87	9206.72	27585.9	0	0	0	0	0	3975.96	6919.95	6720.89	3414.71	3302.51	3908.94	7934.31	2793.69	0
773.88	0.118125		0	729.854	0	1453.48	0	889.871	140.694	817.68	1218.45	1041.94	1532.21	2174.86	3921.18	13691.1	12984.2	2078.9	7916.25	4032.26	0	2119.61	6888.98	0	0	3795.93	0	0	6621.5	0	6166.04	2378.04	4903.72	0	2896.94	0	10551.2	0	3180.79	1611.22	0	0	0	0	0	0	0	0
913.836	0.118333		1239.95	1484.57	1372.22	0	1264.67	659.151	713.364	0	2213.17	0	784.244	0	1178.25	0	6361.82	0	780.132	0	5257.66	0	0	0	2861.2	0	2475	0	0	4640.99	10166.1	0	9481.04	742.497	0	0	7958.24	0	0	0	2312.53	0	1874.28	0	2735.22	2845.77	2552.88	3784.48
870.832	0.118542		1859.31	1973.22	653.986	1826.98	1388.73	1170.78	1844.59	2954.41	2516.4	3740.48	2897.01	3285.99	4586.48	12304	18839.5	4306.14	9817.96	6968.53	11440.1	2608.64	12598.8	7114.75	6363.51	5440.55	2091.49	4550.18	9229.53	6360.63	9344.31	4965.72	10752.7	11112.9	5595.17	9662.98	13660.3	3560.86	2783.69	2826.19	2691.75	4963.85	3901.71	3122.87	5778.41	6087.32	4831.9	7635.54
957.851	0.11885		2739.18	893.514	998.524	1029	2029	918.191	865.222	1931.81	2190.13	0	0	1737.65	0	4705.95	10022.8	3820.48	4555.63	487.832	4620.75	4219.16	10817.9	5134.03	4574.53	4120.73	4008.74	844.329	6897.87	5810.73	12197.6	5502.56	0	9112.07	3789.11	3617.5	7811.99	0	0	1805.97	3450.58	3746.86	4370.47	2186.17	3654.37	3168.02	3015.8	1911.71
560.522	0.119017		1980.56	2131.6	1803.53	1713.47	2340.3	2103.55	3231.06	4125.16	3599.63	4716.9	3256.45	4728.41	5691.62	19935.8	22896	6453.73	9373.83	9682.13	14663.7	4905.52	13978.9	12229.5	1403	4609.82	3126.17	5061.43	8557.57	3542.21	14030.3	6985.72	19870.3	16445	6865.21	10732.1	13283.4	3885.53	4143.8	4483.14	5096.58	6444.6	3788.65	3942.1	5195.1	5237.87	4937.86	5979.13
488.866	0.119017		0	0	0	0	0	0	0	0	0	0	6138.58	0	0	0	0	0	21792.6	0	0	14029.8	0	0	0	0	0	0	16814.9	0	0	5500.56	0	0	0	0	0	0	15507.2	0	10050.8	9406.01	0	0	11583.5	0	6933.49	16368.9
983.854	0.119017		1230.94	0	849.235	980.498	2771.2	2546.03	0	2043.41	1726.01	1710.89	0	0	3073.63	9075.72	17543.4	0	6562.04	4858.3	13857.8	4727.54	8222.49	5315.99	5150.49	5094.92	2804.23	2238.68	4770.14	3932.25	0	4597.1	0	0	4922.67	0	1393.14	0	0	3121.24	2914.42	3968.34	3645.36	4081.47	3573.79	4461.27	3020.43	2047.77
930.838	0.1193		1601.4	2254.32	1131.31	1020.88	1400.3	1728.36	0	0	1701.53	2546.61	0	3283.55	0	0	0	3006.25	4485.73	7511.27	10219.9	2884.97	2820.3	8055.67	7214.85	2295.27	1685.03	4246.28	3362.15	6938.23	5857.46	2123.02	0	6500.85	2710.37	6154.38	13174.4	0	0	0	3864.98	1529.52	1844.23	0	3519.06	4440.57	1886.01	6330.84
1073.35	0.119425		0	0	0	0	0	0	155.767	0	936.827	0	0	0	0	0	13135	0	2479.93	0	0	0	0	4433.19	0	0	685.431	0	0	0	0	0	8996.63	0	0	0	0	0	0	1167.12	1549.11	2287.67	2053.04	2234.81	2357.19	3256.65	2096.94	0
864.877	0.119425		1430.76	630.765	0	1285.69	1603.33	1102.48	0	1750.73	1987.4	1727.69	0	2888.09	0	12106	15987.1	1578.36	5075.05	4592.26	8308.96	3516.57	9063.41	7707.59	3410.77	2705.78	1596.74	1523.07	4119.51	5334.76	0	3644.95	0	10590.6	2760.22	0	9981.87	0	0	1917.08	1732.77	3924.02	3080.68	1363.6	1631.02	1514.74	4067.22	0
896.834	0.120458		0	0	0	0	0	0	13772.3	0	0	0	0	0	0	0	87806.5	0	20108.6	0	0	0	0	0	0	0	0	0	21164.9	0	0	0	0	0	0	0	0	30163.7	30074.5	0	16926.1	17844.5	0	0	19342.2	0	14551.9	0
1024.84	0.120467		1703.29	1797.56	1083.89	1751.67	1973.46	2776.23	1978.21	1818.08	2645.45	4067.98	2015.38	3625.41	4931.44	12135.5	19280.9	5327.79	8942.99	7571.79	13210.9	12616.9	13162	13280.3	4729.52	6313.34	2739.59	5737.13	7804.34	8109.38	13860.6	4286.56	17054.7	15839	4520.02	10023.5	15136.3	4086.86	3243.37	3812.73	7061.18	3727.32	2644.24	2745.65	8261.67	4499.03	2952.58	4575.99
1030.35	0.120517		0	0	0	0	0	0	1607.04	0	0	0	0	0	0	0	0	0	997.817	0	0	0	0	10698	0	0	0	0	0	0	0	0	0	0	0	0	0	0	5207.45	2196.84	1585.12	1994.92	3911.21	2318.58	0	0	0	0
598.852	0.120517		0	0	0	0	1423.31	0	1701.88	0	0	0	0	0	1382.27	0	0	0	6713.83	0	0	0	6829.76	5028.14	6683.09	3312.55	0	4828.35	5405.88	0	7319.43	0	0	8403.45	3543.82	0	17741.9	0	0	0	3719.7	3880.31	2638.97	0	3538.42	0	3230.2	4864.56
490.865	0.120517		664.088	0	0	0	0	0	0	0	0	0	0	0	0	0	0	2109.01	3781.21	0	0	0	0	0	3731.98	3375.63	3749.44	0	6433.71	0	11472.1	0	0	0	4993.3	10468	9076.98	0	0	0	2440.44	3560.49	2926.45	1617.82	4448.92	0	0	5585.07
868.86	0.120517		0	1292.44	0	1075.45	1858.3	1166.81	1853.46	331.927	0	4031.54	3235.53	4573.38	0	6392.33	20728.2	7046.14	2309.79	5497	11799.9	7006.95	0	7494.53	0	7416.4	3204.15	4494.86	6850.77	0	0	4369.1	0	14808.9	10596.6	6120.66	9498.5	0	0	0	3154.28	4552.05	4761.84	0	0	3441.9	0	0
829.847	0.120517		2938.33	2925.31	2109.13	2302.86	2417.17	1639.82	2815.55	1476.78	3711.61	2533.16	5545.87	2313.65	5934.34	18227.1	23426.2	6785.18	9350.88	8076.62	12023.5	9287.47	14235.6	5378.81	3843.57	4218.68	2705.94	6986.46	8601.06	9805.56	16138.5	7702.34	10522.5	18606.1	3966.63	11790	17524.2	4843.41	3435.18	1980.89	4271.53	4829.08	4792.74	3229.38	4403.76	5528.16	3190.31	5458.25
693.858	0.120517		581.081	985.528	1660.92	1960.08	1091.38	1176.46	2414.66	473.115	2641.37	3883.85	2751.52	3855.79	4818.02	8534.28	15720.8	4364.42	7912.44	7103.81	12160.8	8566.05	12449.4	10025.8	6412.4	4063.31	2490.29	3993.72	8300.67	4958.79	12876.4	6100.29	16092.5	14751.3	5781.83	6677.71	13599.1	3644.26	3034.02	1750.8	3221.35	3726.07	2949.7	3460.12	3789.02	1908.81	3223.08	4089.77
1074.82	0.121		1527.6	835.581	3022.94	1196.07	1795.84	1293.51	2339.6	2297.43	0	0	0	1952.97	0	12000.3	19123.9	0	9476.53	5350.94	0	0	18262.4	16174.7	0	6078.28	0	0	12547	8048.04	0	8990.09	0	0	0	0	0	0	0	4784.32	5021.34	5653.62	0	2950.85	5616.21	5852.61	4375.44	3874.94
965.839	0.12155		0	2035.55	0	1238.05	0	286.773	4626.64	1383.43	0	0	3648.06	0	0	11637.7	0	0	10781.4	4679.03	14150.2	7213.1	13491.9	12821.9	0	5745.3	0	0	14469.9	0	8885.91	3155.07	0	14698.9	0	0	0	0	0	2940.38	4394.73	6556.76	2512.27	7089.75	0	7798.52	6413.77	0
615.586	0.12225		1670.99	548.159	0	0	0	0	1133.22	0	1620.04	0	0	1059.64	0	11242.9	0	1971.37	5485.63	0	5465.35	3223.81	6836.23	7789.9	4000.01	3199.56	0	0	0	4003.77	0	0	6855.7	0	0	0	12894.2	0	0	2727.96	2383.55	2645.17	0	0	2452.86	2984	2256.41	2478.25
625.865	0.12225		1940.92	1354.91	1263.16	1470.39	1576.41	2208.74	1897.49	2472.46	2150.75	2617.4	1973.61	3142.98	3797.97	11017.2	7792.17	4223.13	6725.4	5719.14	9380.69	479.655	7004.31	7688.33	5968.13	4962.18	2004.62	4007.81	8849.32	5949.68	9915.43	3319.12	11923.6	11184.7	3839.05	7224.47	8159.76	2861.55	2341.5	1636.04	2847.54	1421.5	2696.1	2135.82	1748.02	3601.49	2185.53	3966.09
897.844	0.122583		2674.09	2448.12	2365.18	3003.86	2750.15	2449.92	3686.99	3522.34	3891.63	5380.78	4172.05	1294.46	6699.54	8351.77	17567.1	7900.39	11084.7	9969.71	15209.3	10509.7	18865.8	10975.2	6716.5	5821.93	3220.51	7951.87	15960.2	10912.4	18037	5365.82	22406.3	16887.7	8564.18	14183.8	15397.2	5475.99	4290.6	1949.48	5059.82	6459.24	3982.82	2066.68	5623.5	6241.07	5286.89	6180.39
762.844	0.123083		4144.12	3957.46	3759.3	2691.56	2708.79	3774.35	5885.16	4790.43	4102.3	8155.01	5656.04	5394.24	10885.1	22584.4	37003	11616.7	16711.6	6216.51	32874.3	17103.8	28224.9	20835.3	14218.2	5179.19	7904.37	13281.1	10798	17228.9	28214	5352.2	33157	32411.8	12443.1	21278	18878.6	8413.13	6401.55	6119.97	7341.37	8175.55	5427.96	5706.39	8902.65	6707.64	4621.74	10864.2
1114.85	0.12325		224.505	206.043	909.919	879.225	749.114	615.639	1185.48	197.321	1367.57	2151.45	1686.47	2112.02	4346.62	16541.6	18796.5	3486.36	4855.41	4739.6	7910.73	1847.96	0	5402.68	3099.37	2937.22	330.043	4441.8	4521.91	2052.57	5092.87	2446.6	9722.78	18254.4	3173.07	7178.81	6562.51	0	0	1365.25	1809.64	2340.65	1588.69	2816.15	3341.8	3804.68	2806.52	2389.2
331.286	0.123917		1226.27	0	0	0	1037.81	1253.83	0	0	0	0	0	0	0	0	28077.7	0	6251.58	0	0	3968.47	5105.11	0	0	0	0	0	0	0	6481.51	0	12975.8	0	0	0	11905.4	0	0	2762.51	3057.29	816.902	1881.83	5026.06	3334.1	4172.74	3951.34	2187.39
558.858	0.125833		2180.67	1984.98	2029.38	2102.35	2252.9	1938.59	3025.24	3018.22	2609.76	4172.02	3249.89	4244.58	5529.43	12396.4	18211.7	6286.1	8634.96	4289.44	13614.2	6281.97	9870.33	7849.59	7134.89	4142.55	3080.81	8838.76	7064.76	9781.16	15118.5	3189.91	16880.3	16947.8	2001.9	11277.7	22066.3	4650.28	3249.72	2719.49	3525.67	3755.02	3626.45	1235.85	4089.94	3673.45	2708.66	4967.79
820.848	0.126158		0	0	967.14	1656.12	920.66	2108.29	1945.02	1742.64	3901.77	1846.05	0	0	3507.55	9185.87	11745.1	0	6418.13	4481.29	7913.34	7321.29	10359.2	5287.45	4350.77	4368.47	2150.4	0	8500.93	11182.6	10332.3	5312.02	12412	10740.4	4320.5	6046.53	16653.9	0	0	5050.99	0	5905.02	1971.37	2999.3	7163.41	6626.61	4882.6	0
958.874	0.126417		1425.5	680.389	702.427	2011.77	1374.14	2216.59	1551.08	2834.65	4127.44	3000.79	2677.09	2458.17	3609.66	18637.3	3907.3	3325.36	1576.91	6191.94	3983.73	5758.53	15154	6209.03	5029.46	4596.04	1514.36	3370.94	11626.5	6402.29	4610.29	3549.25	8823.52	11617.4	4142.87	7374.9	6830.41	2551.56	2521.23	2091.57	2788.37	4142.69	3724.04	3621.36	2685.25	5048.63	3130.25	1980.64
936.856	0.127608		210.041	1875.62	1654.78	1655.64	2011.17	1731.39	1417.06	4475.82	2837.64	4219.35	3878.92	4289.73	5813.62	20472.3	13906.5	2429.47	6035.73	8236.06	13104.9	7853.22	14374	1699.8	6795.47	5374.26	2207.83	4601.9	13052.5	7285.64	6739.39	4587.21	15837.3	18548.4	4214	10290.9	20323	3763.18	3352.8	3167.23	4310.27	3225.19	5052.71	4775.13	3518.83	4416.68	3280.04	3359.38
898.84	0.127917		4509.59	4136.81	3949	4320.21	3340.08	4088.5	5941.74	6965.17	6166.96	8893.74	7839.97	4919.27	11228.1	13335.7	33093	9843.79	9290.59	11031.8	32821.1	12952.8	31299.7	20392.6	15312.2	7948.7	7953.16	13478.6	22256.8	18384.3	30240.9	11709.4	36938.8	43734.8	19885.3	23741.3	33230.9	8938.53	9391.3	3218.8	7644.92	7433.57	6258.52	4627.59	7966.28	9057.71	7134.31	12283.9
1052.86	0.129075		0	0	0	377.277	0	887.794	0	0	0	0	1274.85	2112.53	1867.7	9681.1	13038.3	0	366.618	2926.66	10706.1	3288.69	5195.66	0	4391.1	0	0	2750.11	0	4958.43	4022.62	4078.25	5536	5005.13	3367.83	6372.18	0	0	0	0	2418.37	1855.02	2011.94	0	0	0	0	0
1032.83	0.130067		5055.71	7168.65	7050.45	7541.85	7913.64	7009.5	11107.1	11431.5	9622.48	15354.6	13184.1	15305.5	19266.1	34652.9	66392.9	21961.4	14907.4	23433.6	59527.5	30647.4	51341.8	37718.2	25704.3	12965.2	11100.4	24146.5	19321.4	31264.9	52532.9	18680.2	62909.5	60923.9	15231.3	37917.9	56670.4	15049	11991.7	11469.5	15170.8	16277.5	10115.1	5703.11	14301.5	16581.5	12307.8	17140.7
999.842	0.130125		0	0	0	0	598.052	0	106.497	0	0	1353.65	2996.13	2614.75	0	0	11836.2	3095.56	3785.61	0	0	0	5778.56	0	0	0	1708.95	0	0	5131.24	0	1683.58	6887.44	6199.98	0	0	7662.28	0	0	2582.33	1975.89	0	1854.86	0	2670.82	3285.31	1549.39	0
1134.83	0.13015		2396.04	1811.09	1139.41	1825.17	1434.61	943.99	1023.46	0	2258.21	0	1291.37	1878.69	0	0	10679.2	0	6684.82	0	10578.3	8717.89	0	9791.13	7540.29	0	0	4388.9	2378.56	0	0	0	0	4976.63	3504.54	4688.14	5525.08	0	0	0	3865.98	3614.26	1129.32	0	3542.64	4112.67	0	4964.75
938.827	0.1302		0	979.457	0	0	1286.07	1685	3998.96	5101.49	0	0	3359.7	3626.39	0	0	29276.9	0	9650.77	5623.38	0	0	0	0	5983.78	0	3383.7	6760.02	9889.41	13324.6	0	4841.88	0	0	5878.77	10062.1	12947.3	9971.9	0	5059.24	5474.98	5033.13	0	4031.78	3330.35	6015.2	5322.22	0
890.88	0.130225		1565.11	1277.62	1260.03	1114.22	964.393	1664.65	1975	3019.98	1511.01	5585.26	2694.58	2618.56	721.636	14853.1	18036.2	2812.18	4521.46	6731.4	8775.68	5754.81	6704.33	5818.57	8898.42	4112.98	2137.03	4172.47	7526.74	6096.41	9995.9	6478.1	11479.8	9772.98	3458.38	5374.13	8284.14	2646.88	2641.9	3532.83	2704.87	4970.35	4439.61	4417.83	3685.45	4912.02	2038.52	4008.29
588.556	0.130733		2127.28	1965.8	1669.6	1968.56	2057.93	1959.63	2726.04	2777.11	2314.3	4146.39	2850.18	4384.95	5268.57	18793.3	20915.3	6027.01	8700.45	8629.43	13574.2	6226.72	12980.2	11398.7	6916.45	5052.86	2705.07	4731.34	8168.25	3453.94	1058.01	4545.19	24752.9	29686.9	6264.94	9788.34	13220.6	3599.36	3844.23	2689.8	3990.12	4658.52	3583.11	3651.19	4576.86	5488.82	4955.63	5241.85
427.232	0.130817		0	1261.84	0	0	0	0	0	0	1247.24	1744.6	1295.64	0	0	6953.47	0	0	4075.49	2980.46	0	3721.64	6453.79	0	0	1182.72	0	1150.04	3720.43	3000.68	3326.06	0	12488.2	5090.68	1360.83	0	8701.78	0	0	0	0	0	0	0	0	2486.57	0	0
830.842	0.130817		4249.64	5427.78	3507.23	4082.9	2683.07	3827.54	6183.2	6364.46	5515.29	8248.21	1952.71	3183.91	11051.6	29172	33025.8	12496.5	17026.6	8620.43	33653	17266.2	28708.1	14519	14575	6822.11	5567.21	7271.21	20039.3	17303.7	28765.1	10717.9	34331.7	33431.4	9023.53	21936.2	32009.7	8595.33	8941.14	7020.89	7463.54	7667.25	5718.21	5340.47	7633.85	8699.33	6842.75	9968.12
924.867	0.131317		1873.97	1508.26	834.21	2084.66	1480.58	1452.86	1076.39	3033.32	1919.08	3285.79	2469.93	3289.43	3619.64	15016.8	16081.5	4844.98	7395.52	1594.64	3047.72	4493.12	10133.3	6837.89	5012.88	5984.39	2129.27	2608.21	7022.38	2903.54	8263.14	3221.99	1431.28	18078.2	4723.12	2808.89	11758.7	3440.08	2874.6	2732.21	3149.95	4212.16	2225.01	5032.73	2571.89	5824.69	2868.12	2689.89
1106.84	0.131483		1168.05	1940.16	1182.95	1305.88	1305.68	1674.11	2143.44	1784.57	2677.71	3705.34	2857.15	1743.46	4488.82	16876.6	21315.2	5288.23	4019.77	7368.09	27316.8	4741.68	14187	9302.9	6247.99	3479.95	2063.13	4557.83	10560	6614.17	6794.81	4599.74	17116.9	14148.2	7348.93	10674.4	13274.8	3725.66	3072.1	2953.5	4741.03	3292.68	5145.2	3112.27	3555.28	4814.89	3610.27	3841.43
970.848	0.1324		0	0	0	0	1110.13	1105.21	3701.76	1144.16	2314.34	3937.62	1189.67	2688.69	4543.69	12466.4	15526.7	5822.79	8279.85	677.288	13137	0	7182.38	0	0	5723.23	1886.12	0	8344.31	5687.43	0	4160.95	17413.9	0	5523.53	12144	0	0	2772.32	0	4742.63	0	4255.78	2178.32	0	5919.47	3547.64	0
966.838	0.133817		3094.6	1472.87	2624.11	4633.82	2990.17	1187.24	3627.57	2283.75	2919.81	6139.91	4575.8	5712.63	7637.55	14761.9	45590.6	9837.77	6787.79	10310.1	22428.9	11831.9	20786.2	15728.7	10526.7	8426.89	5386.38	7668.7	19335	12404.7	20691.6	8232.96	25441	22991.7	9367.13	15535	22870.5	6090.05	5256.06	2802.1	6985.91	4427.08	4089.75	3743.39	8037.7	7721.37	4380.14	6306.08
413.254	0.135517		2893.11	2456.9	2243.09	2813.07	2741.17	2548.6	3719.8	5369.34	4669.57	5072.99	4503.97	6629.2	6823.87	24925.7	27553.5	7848.84	11329.2	11395.3	17676.1	9115	16867.2	15342.4	8735.99	6025.01	3501.14	5970.73	9670.24	9764.62	15979.8	8261.3	22809	22063.8	8073.48	14031.3	18880.6	4454.29	4876.34	2253.38	4938.68	6540.64	7672.93	2717.19	4108.29	9471.22	4271.41	1391.01
909.865	0.135517		1678.25	900.63	1151.48	1678.54	1288.73	2723.55	2146.66	4264.82	2730.23	4873.92	1899.4	3614.95	0	15966.3	17071.2	0	7344.94	3675.81	14482	7146.23	6999.12	7898.96	10510.1	4657.62	0	3501.14	0	0	7755.8	4458.95	9699.82	11269.9	5523.2	12293.5	14037	0	0	2497.55	0	2320.11	4172.45	2641.94	5196.93	5266.69	4942.75	0
156.074	0.139633		0	0	0	840.92	1883.7	1355.02	929.965	1502.06	1734.4	1358.71	854.557	3945.9	2483.6	11621.2	7240.76	2855.93	5988.54	3418.73	5864.81	2445.12	5562.83	2805.53	4065.26	2874.37	1192.24	1671.4	354.14	2391.76	4115.14	2767.31	8170.39	5706.41	2373.96	5920.04	4507.52	0	2835.01	1855.63	1679.02	1446.96	3167.68	1931.01	0	2307.45	1234.46	2380.51
288.27	0.1424		9919.21	19631.6	12784.8	16792	0	13512.7	35284.5	31256.2	13831.9	21962.7	16654.6	40544.2	29675.7	154575	84630.7	22911.8	61035.3	39008.4	104769	14639.6	0	36073.9	41783.9	0	11821.7	36554.2	0	0	57234.3	58272.7	183457	52225.8	35774.6	72847.2	73940.6	0	0	0	0	0	0	11614.9	0	0	0	14508.1
828.838	0.14725		8724.81	8129.25	7816.91	7952.09	8904.41	7589.69	7629.29	11739.3	10376.3	17678.6	11929.6	17221.9	22117.2	50982.2	72957.7	21946.1	34312.6	29205.2	40584.4	34976.9	57469.2	41696.2	28798.5	14646.3	11948.8	27686.1	33648.3	36888	60768.7	21952.1	68902.6	64964.4	16388.1	43274.5	65518.3	28363.2	12785	11105.7	17133.3	17813.4	10792.5	8767.36	19789	19791.3	14443.6	21476.4
1142.82	0.148967		1502.01	2989.71	1830.99	2110.88	2191.02	1500.34	2389.65	2125.76	2832.28	4357.77	3193.66	2634.63	5324.46	6598.9	27242.3	6097.89	11576.9	7867.77	13618.7	8042.28	13992.7	9805.72	2330.06	4581.03	3041.46	6115.75	8294.44	6904.4	14057.5	10202.2	18079	14882.3	6583.58	11212.5	16587.7	4219.38	3471.75	1472.22	4948.53	4993.06	2964.34	2209.18	4253.14	3977	3750.43	4717.55
802.836	0.151083		1467.06	1300.23	1279.39	1452.69	2245.14	1090.03	2837.56	2406.09	1943.19	2238.07	354.943	1647.63	3716.18	10345.5	13181.3	4165.68	8057.91	5611.34	9140.68	10639.9	9575.28	9358.83	5041.77	2058.99	2070.71	1436.37	5122.52	7200.52	5615.12	4049.01	12202.5	12584.1	3285.33	7680.52	8814.66	2817.85	2202.56	1753.96	2960.45	1636.42	2836.2	1964.03	2307.6	4092.97	1910.98	2992.93
414.259	0.152		972.062	0	0	1366.49	0	0	455.564	0	0	1010.17	0	1346.77	801.095	7880.39	6022.93	0	3134.3	3146.29	0	910.305	4029.05	8220.54	3525.29	1979.3	0	1234.04	3547.86	0	0	832.221	8379.72	6022.9	0	4686.68	0	0	0	722.719	0	0	1875.7	2019.63	0	1981.11	1665.62	0
556.86	0.1541		6180.4	5754.73	5709.83	4370.94	6346.89	5490	8912.38	8490.94	7646.03	12035.8	6466.71	12561.9	15683.7	36868.5	61689	17820.1	24297.9	20406.1	23033.4	15948.8	42026.8	30364.8	20893.2	10262	6522.84	20798.7	12048.5	27635.2	51728.6	12801.7	48918.4	48135.5	13947.8	33030.1	47760.9	12987.7	17462.8	7794.14	10798	5184.48	7516.8	5952.24	11863	10239.6	8402.78	16832.1
956.841	0.154417		969.205	1566.65	2819.63	2591.52	2464.79	1670.07	2706.55	3421.28	4868.89	4455.78	3681.55	3979.79	5481.74	12993.4	20630.9	4266.05	8991.98	5732.79	11866.8	8715.1	14551.2	7596.3	7247.05	4431.16	3613.94	6733.55	9555.44	5022.29	11093.7	5834.85	14073.4	13453.7	6636.17	11214.3	15963.6	4265.47	3470.82	2502.94	7190.42	3585.08	1554.73	2939	4722.61	7901.05	4305.8	5543.73
800.866	0.155583		1838.95	1187.38	1794.31	2262.3	1299.66	958.29	1963.95	2239.72	1659.54	4287.3	3457.91	4462.84	6159.05	14007.3	22298.4	6657.33	6388.78	3389.33	6966.13	4448.59	13426.7	11069	8585.3	6110.32	1890.63	7143.6	12578.4	6993.2	8741.82	5134.47	8426.57	17146.7	6167.79	5697.25	17009.1	4141.4	3498.22	3861.69	4007.52	3496.97	4116.43	3212.15	3719.5	4783.25	3303.35	3759.36
760.843	0.156867		0	0	0	0	0	0	12615.9	0	0	0	0	0	0	71019.4	71036.8	0	42682.2	0	0	0	0	0	0	8472.48	0	0	0	0	0	20514.1	0	0	0	0	85814.6	34942.1	30424.7	0	18059.8	0	0	5210.71	20670.2	0	14051.5	30082.5
694.847	0.165433		3423.06	3182.43	2795.65	3255.48	4919.23	3073.53	3321.43	4794.32	4074.9	6596.64	6192.5	5636.45	8622.17	19263.4	44076.9	7696.18	12936	8973.55	18189.3	13519.3	22268.9	16234.8	5773.62	4026.82	4908.58	11568.4	9549.69	14498.2	23573.2	5185.8	26912	34681.9	8873.06	17750.8	38752.9	12453.5	4995.14	4331.19	6948.15	6914.48	4135.63	3775.1	6123.98	5484.21	5692.71	8867.81
330.283	0.16975		6254.14	0	13949.8	14088.1	0	0	15763.7	9238.63	5163.61	11994.1	22213.9	30770.3	8534.05	87204.2	75774.4	0	33309.4	0	53550.6	0	0	97719.4	28168.2	0	0	13609	0	0	0	18798.7	155034	41922.1	50765.4	40606.9	66158.6	0	0	0	0	0	0	0	0	0	0	0
358.316	0.170642		2082.59	2521.16	3067.02	2822.61	2711.09	2599.52	3534.6	5234.18	4353.34	5687.8	4569.08	5717.35	6744.27	25341.9	29040.5	7775.48	14458.4	11704.6	13285.6	9746.93	21234.4	15538.5	9555.51	5442.92	3755.68	6210.38	8650.33	9570.96	17053.2	8728.59	22095.7	22803.2	8585.33	13790.8	17663.5	5100.56	4870.84	3456.8	4393.04	4220.7	4395.93	4170.87	4613.76	9060.94	4354.25	4468.68
834.856	0.180417		972.897	541.495	890.322	1201.08	221.757	2631.49	2525.15	1661.92	1496.72	2696.91	2837.12	2447.14	5057.32	12022.6	15508.2	4317.51	7919.56	6228	8608.17	9340.83	10921	12254	7787.41	4493.1	3125.98	5432.91	8536.1	12019.1	13867	3614.93	17413	15275.3	2960.64	9926.97	11105.2	5955.37	2852.62	3047.38	2870.74	3528.2	2465.49	3547.47	3857.7	3683.58	2976.34	1957.98
999.34	0.190917		836.853	774.584	703.374	530.756	833.176	719.201	673.913	1101.07	1018.72	1510.45	1074.49	2844.93	1534.94	5378.79	6496.05	2339.42	3389.65	2950.17	3214.91	4048.41	5727.98	4880.82	3152.28	1398.66	1137.45	1251.54	3998.27	3194.66	2937.67	2088.81	6410.67	9580.35	2466.57	3364.99	4903.5	1725.15	3412.22	1148.36	1495.14	1421.44	1162.29	642.511	1667.59	1574.94	1054.17	2173.25
686.453	0.196567		1302.82	1949.97	2739.63	441.365	2533.96	3066.38	4853.63	4333.5	4014.15	2317.8	4608.54	3311.78	3891.56	17951.3	31249.6	4202.91	6837.78	8942.87	19551.9	7150.09	13011.7	9473.46	10526.6	2031.33	3340.93	5115.41	9402.54	13913.3	6444.64	6136.39	17429.2	17540.1	3419.18	6611.93	21507.7	4914.46	4868.9	3323.62	2898.67	3282.68	3189.65	4962.18	2975.18	3745.58	1819.94	2931.43
1066.83	0.1999		2444.89	1087.12	715.775	1249.01	932.571	1371.17	1751.22	1297.39	1282.16	1929.97	794.68	2879.74	3260.37	9875.47	22019	3780.7	5153.34	6792.09	16102.8	3343.57	7558.79	4611.73	2839.1	3243.99	2089.93	4214.35	3808.96	3344.78	8552.21	4167.74	11321.8	10831.4	3628.76	4043.67	8861.73	3072.63	2257.12	2484.04	4018.44	3988.38	3543.15	1754.49	1315.4	4893.68	1951.46	3810.42
319.205	0.205092		501.279	2087.86	891.119	1839.77	2483.79	1123.39	2348	1464.67	722.045	2943.68	3370.76	1600.69	3252.1	8917.6	9033.29	3104.04	3513.89	9658.99	15153.2	3034.13	5372.67	2501.47	3777.93	4541.7	1275.58	1408.62	4496.86	3228.36	3721.51	3553.01	7255.06	5375.64	344.643	3850.45	3470.61	2244.23	2097.01	2006.74	936.845	1591.17	1224.31	1811.65	2156.81	2692.3	1667.66	1986.66
134.092	0.206967		1480.58	923.171	2096	3338.34	1040.29	1342.62	4052.21	6519.39	1268.98	2070.19	1972.08	6486.01	2221.67	10837.7	14038.9	2486.26	2942.35	7956.61	11109.9	4081.43	20614.4	8325.56	4863.21	2754.53	4421.24	1863.34	5402.55	4057.45	7233.12	3589.94	18364.5	9003.35	1120.68	8282.63	6962.38	2832.72	1878.05	2636.77	4312.22	1636.96	4693.05	6731.32	4675.95	946.668	1690.11	2391.68
919.864	0.217083		0	0	0	1077.38	0	488.105	0	602.038	0	1524.36	1953.98	1695.82	1964.89	12021.9	6499.48	4366.64	4931.22	3726.47	8975.66	0	3625.84	6785.7	3437.63	2304.2	2095.1	0	2671.2	0	0	2875.39	5147.67	0	1972.78	0	5263.5	0	0	1039.68	0	1789.55	0	1364.06	0	0	882.474	0
393.284	0.235142		1851.54	2495.49	3192.76	1829.13	1744.39	2169.29	2378.26	4061.24	2949.26	4039.79	2835.65	3845.12	4207.36	31397.6	40772.8	4438.34	6036.75	3989.72	6702.75	5971.14	24716.4	23537.8	2956.43	2099.9	2297.65	1432.64	6475.83	4446.55	6170.87	5823.63	14592.8	14206	947.728	10382.9	24269.3	2757.76	3058	4889.69	4225.02	2133.22	2371.81	3342.69	3875.19	4975.57	2919.22	4845.28
226.96	0.23885		1116.52	864.048	800.016	1309.6	1583.26	859.596	20539.9	4056.02	2712.18	2414.33	2512.76	1935.68	3181.9	9573.47	18450.8	3479.32	5619.39	5206.18	10585	4189.81	9157.13	7666.59	4153.43	2715.85	1534.97	34367.4	3485.49	2348.24	7082.37	2060.48	5558.3	6756.64	49272	3205.67	11129	27427.2	27868.9	27004.4	22570.3	25339.1	1592.78	27539.2	2408.13	3255.49	2434.33	3068.94
393.197	0.247583		2740.32	799.043	2379.1	3112.46	10009.6	2560.45	3226.55	2757.8	5052.95	6203.53	12731	5376.59	2969.07	21910.6	31513.6	8559.62	12748.3	16811.9	19704	10677.1	8251.04	52135.3	7113.4	4958.47	3908.35	16517	11347	11546.3	35401.6	7394.72	26570.1	66220.9	7382.29	14767.2	23255.5	10866.1	13536.8	4989.81	4659.51	4973.38	4891.64	5205.9	4827.67	5633.93	5080.57	4715.23
1185.83	0.321817		1098.75	1157.95	763.735	1168.23	1149.63	1040.23	1333.36	1969.38	1887.32	1757.73	2003.2	2523.07	2814.96	8450.95	14532	2914.62	4657.24	4420.42	10924.6	5017.52	7455.64	5885.75	2828.81	2305.22	1278.71	2745.29	4354.8	378.674	7536.01	3307.64	16535.1	9072.18	4524.07	5781.07	7863.59	2461.75	1929.45	1697.97	1997.31	2101.67	1816.82	1739.11	2322.78	2313.24	1776.73	2651.68
841.871	0.351125		1651.65	1461.76	1304.31	1010.1	2172.34	2009.93	2093.35	4315.33	1924.58	3462.59	2577.15	2533.5	2809.33	10062.7	22412.8	4625.22	4557.85	7576.73	8075.96	4128.55	10460.3	10415.2	5372.54	2504.41	2243.06	3794.4	5619.66	5551.64	8072.19	6369.97	14849	13543.7	3116.55	8047.25	11779.4	3382.23	3114.75	3387.19	2807.8	2485.75	2826.34	2298.76	3095.1	2419.62	2132.41	3149.82
1038.84	0.351533		1596.26	1519.95	1341.15	1244.98	2462.41	1352.54	1938.49	5395.68	1778.53	2989.01	2320.06	4123.17	3955.75	16753.2	1869.42	7153.66	9745.8	6505.07	29841.8	5153.49	10833.9	8621.04	6582.45	3094.13	3522.46	4016.18	6092.31	5899.28	10558.6	5671.05	15238.6	13580.7	5393.78	7928.96	11793.8	3652.48	2771.25	2616.46	2851.3	2977.11	2567.05	1514.16	3336.74	2381.26	1816.86	3372.96
1154.35	0.360267		909.429	575.046	645.971	566.839	584.31	475.999	419.039	2008.29	995.734	1328.09	1043.31	1615.59	1268.45	5835.92	9491.94	1671.87	2315.45	2716.81	2979.01	2381.41	4079.07	3282.18	2363.71	1221.41	1727.3	1346.79	2296.27	2070.24	3841.5	2068.83	5994.16	10243.6	2005.02	3531.49	6109.57	1276.69	1148.46	1112.64	1084.39	1120.67	1188.03	1229.96	1087.81	1257.61	1188	1065.93
1146.85	0.37115		768.858	566.362	579.019	948.873	762.956	696.348	1023.42	1414.65	1423.21	1383.29	1660.01	1282.4	1856.78	6828.85	8422.91	2374.11	2729.2	3191.66	5058.49	2887.99	5055.78	4128.57	2302.69	1645.51	1105.2	2851.2	2946.93	2678.63	4769.71	2288.2	7382.16	6589.2	2966.16	3824.04	5950.58	1629.14	1371.19	1225.81	1401.24	1393.59	1185.28	1358.92	1439.39	1597.39	1238.76	1459.24
1049.12	0.371192		582.146	513.139	454.922	546.75	590.526	522.925	859.155	1653.31	910.638	1211.51	794.866	1487.07	2184.38	4317.66	6203.75	1619.01	2327.25	2077.24	3877.45	3153.25	3631.14	3195.59	1503.53	1333.64	785.783	1110	2202.22	1780.43	3094.51	1873	5514.56	4004.96	1862.7	2128.33	2989.58	724.845	1071.47	933.218	392.603	875.863	964.242	1093.45	286.932	1194.78	988.325	45.6278
902.851	0.390067		6433.05	1598.17	1679.29	1414.6	1465.85	1515.16	2011.61	297.915	5273.96	4367.78	2194.96	4529.74	15489.1	22862.6	20803.7	3928.34	4236.51	5200.06	13506.2	4721.98	32695.8	10929.3	21401.4	3181.13	3427.88	5203.79	4108.39	6998.78	40039.3	3908.47	13464.2	52257.2	3985.83	32135.2	10457.5	4642.33	3569.89	3187.09	5866.4	3518.3	5742.08	2747.3	4003.82	3578.57	3050.18	4177.12
1199.84	0.395892		2988.14	1672.29	1939.32	3572.56	4034.43	2786.65	3705.01	8800.36	3595.5	11072.1	5467.57	9285.93	7288.9	21927.2	33190.5	5810.6	11157.4	13740.2	26650.9	8224.07	27374.7	21705.7	10067.3	9525.75	3964.43	5618.55	11360	6094.71	17525.6	11167	29643.4	21412.7	5808.9	13499.3	26169.7	4580.91	5412.65	7141.54	3536.08	2486.88	5011.09	4371.94	3966.55	4928.03	3540.63	2739.26
1181.85	0.491167		1124.92	1324.42	1103.09	1374.33	1956.18	1001.92	3011.59	3016.37	4228.84	2145.94	2077.97	3064.28	2120.62	9585.36	16993.9	4074.74	5794.63	5432.86	7041.69	4785.97	8999.63	6465.32	4937.05	3801.04	1935.14	3520.77	5388.15	4330.17	8766.78	3604.84	49670.8	18447.4	3546.31	6546.77	8965.23	2786.07	3353.87	1856	4899.52	5276.22	9063.29	1673.44	4849.86	2345.33	4552.24	2321.91
1045.85	0.495583		1651.27	1352.3	1319.99	1994.21	1794.64	1097.64	1552.89	2131.91	1984.37	3164.66	1953.7	3161.54	4657.86	10076	21708.4	3909.98	7823.9	8273.99	7455.8	9981.4	21841.7	6854.01	5563.98	4397.26	2260.73	10731.6	6575.6	4158.46	14320.3	7153.09	14181.8	45471.5	4995.37	5502.02	9848.7	11055.9	4827.16	1875.61	2607.65	5376.12	5178.63	4995.46	5873.43	3008.13	2518.28	590.564
1174.84	0.496442		2167.32	1274.44	2378.76	1012.67	1264.9	2008.57	2295.12	3849.15	2011.81	12262.1	3579.3	3573.78	13998.3	17901	21048.7	3680.4	9854.77	22865.9	8757.71	17056.8	17933.4	10788.9	14574.1	5075.46	2474.44	6493.12	4840.71	10052.7	32150.2	8042.32	54890.4	17941.9	11690.8	16759.6	10944.5	5889.1	4214.4	4201.09	2309.69	5382.77	4903.61	1226.19	66297.6	3051.03	2759.17	4671.97
1080.34	0.498217		847.241	581.704	782.66	828.478	779.234	531.598	904.724	1504.93	1549.14	5435.46	893.676	1029.81	2474.66	4862.51	10565.2	2455.05	2013.82	3644.95	5764.61	3834.46	18742.1	4330.25	3700.91	837.769	1136.27	4124.48	3840.53	2073.02	12824.1	1950.25	5830.84	8392.47	2285.6	3958.17	4875.95	2209.89	1710.26	2306.03	1718.33	2152.94	2310.97	757.112	3051.88	2224.47	2558	1976.45
1065.85	0.49835		1396.66	1172.31	1773.93	910.483	1200.78	764.603	1233.74	1591.16	1485.7	4704.1	2100.8	2508.97	1797.46	7767.54	7608.43	2361.49	4910.96	5558.66	5340.62	6863.89	5130.11	4618.62	2818.68	1806.08	1581.87	1649.86	5197.84	3664.86	11708.2	7885.17	13369.4	23449.4	4973.8	6290	5118.87	2646.14	1702.7	2050.68	1815.18	1837.11	1168.56	2930.99	1303.06	2314.43	2069.08	2364.04
977.859	0.49975		1170.48	1209.18	1350.81	838.678	1202.27	911.032	1121.2	3948.71	2328.33	4185.97	2014.2	3789.57	2569.06	21573	11454.4	4372.64	8710.84	8550.91	14100.6	3075.26	10486.7	9099.93	3703.64	3018.98	2398.16	3203.01	8304.85	4643.88	9103.22	7226.36	45206.3	27124	3614.75	6127.73	9645.36	3035.74	2585.93	2643.99	4619	5240.67	6393.61	5362.2	2466.83	2929.27	2360.8	1929.24
1113.85	0.499767		3856.5	1399.65	972.553	1629.74	1471.99	832.958	6177.61	1844.58	2519.68	3158.82	1618.06	2115.43	4755.23	13537.4	27498.7	12660.4	7738.37	9362.62	7291.71	9276.19	20056.4	8013.86	5751.74	3821.56	2508.71	5492.92	4054.22	5003.54	25292.5	6065.36	52677.9	46440.9	6282.59	5403.31	9180.22	4980.98	4661.72	1661.42	2676.2	5404.02	5356.21	4654.07	5235.63	2768.8	2717.82	4152.2
1171.84	0.5011		1254.39	1716.93	1402.87	804.991	1503.51	1068.8	1380.2	2398.66	4982.77	6203.89	1810.63	2385.68	6212.96	11340.6	9688.9	5652.45	12334.1	2472.72	5317.84	6164.1	17515.6	19805.2	4943.92	2028.86	2357.17	8356.14	6168.39	7504.08	12187.7	8299.14	33015.4	31600.9	4644.72	10140.5	7759.51	4386.45	3216.01	1677.22	2153.18	3546.26	1850.88	889.862	4032.35	3531.56	2816.33	3921.74
1178.85	0.501233		51330	65115.1	50371.9	77402	47934.9	50164.8	67434.8	103255	82106.1	141679	82471.5	106662	124928	622801	858928	177913	188827	341389	518610	240059	322467	250832	203993	74786.9	71545.3	117845	234631	158666	334908	169506	705356	593959	164132	341354	475010	27650.7	44300	74578.8	63020.9	79910.5	125002	130638	97271.1	115448	124661	64399.2
861.379	0.50315		218.828	349.021	179.061	238.571	229.84	289.688	256.548	572.566	342.792	848.744	700.652	665.306	849.899	3229.67	3531.39	1175.47	520.058	1609.32	2267.85	1246.16	1763.28	2105.64	1191.72	676.046	469.766	766.905	1431.21	859.427	2267.97	1311.93	3527.59	3416.05	983.917	1318.83	1562.64	1274.78	2145.86	803.285	731.607	1743.35	708.37	815.729	436.204	596.152	623.61	250.915
1042.85	0.504192		71468	86617.4	49232.2	103168	86829.7	73421.9	85973.5	145693	111402	183409	115176	147868	229411	901769	1.17293e+06	247202	242372	466976	692134	335571	495920	474126	287872	115523	97551.2	163332	318892	192895	467517	234321	971959	830986	209261	465269	417361	49497.6	62991.3	151707	112757	119165	169912	178832	136013	159745	143090	107470
974.858	0.50635		80650	97897.4	66674.9	116273	70259	82715.4	100668	160393	125631	217133	127541	167056	218382	965262	1.30125e+06	333380	281722	524657	779961	317450	549446	394119	324914	110945	103357	184204	298663	207923	615927	262821	1.07617e+06	915034	246628	526453	512417	50836.9	68187.8	170586	102419	171632	190653	197509	154145	180774	157120	108576
770.873	0.507133		104215	114919	77866.3	118027	98110.1	94815.2	139873	209620	175876	314497	166728	222074	301353	1.32074e+06	1.70305e+06	374017	391188	548638	806848	515913	720388	744344	536205	178118	138647	302410	492401	336594	900880	344768	1.20031e+06	1.08308e+06	365235	711662	968241	78121.9	92018.1	240278	141944	231234	249364	272187	213601	245159	262920	142037
908.868	0.507458		9270.75	8108.18	7300.02	12174.7	11534.4	9082.05	8397.24	15960.8	15118.4	20958.8	10335.1	17122	25986.7	102912	125518	31224.1	29764.2	45545.8	64255	39688.8	47727	39755	30359.4	7485.05	8713.51	17734	31538.3	27691	52351.1	39330.9	83901	95243.6	30870.2	49992.1	26472.2	5734.45	8995.49	14932.2	8369.32	9574.11	18629.4	12230.7	9672.81	10461.8	10891.3	10399.8
807.875	0.508133		1484.41	4067.73	3070.46	4713.79	4879.2	2705.16	7112.02	8804.5	8161.56	9398.52	6587	9030.66	3589.59	36205.5	16053	6622.48	5505.56	6630.43	37015.6	19988.1	32161	21663.8	5278.79	2535.32	2072.03	12411.4	5967.26	15771.1	25084.8	5055.9	50906.8	46362.3	13537.5	27366.7	36037.2	7391.64	6275.06	2801.11	2770.95	5646.38	5501.07	5382.53	5651.54	5756.07	3153.6	5094.52
1011.86	0.5083		4593.86	155.398	3325.26	4913.16	6202.64	4384.88	5480.74	2406.5	9662.36	10148.5	8013.75	9770.77	10421.8	44326.5	65729.7	14667.4	22543	20211.3	33642.9	19765.9	28832.1	25561.6	16994.6	6325.23	6487.69	13472.2	18650.4	15828	35103.9	16026.3	56211.4	38284.1	16644.4	29558.8	30770.5	9043.34	8193.89	2364.58	5277.47	5698.01	7892.24	6069.67	2769.32	5330.29	3064.8	7840.94
1179.85	0.5083		18447	15580.7	10225.5	19518.5	18041.1	13611.1	19619.2	26335.3	18638.7	32388.8	13749.4	37526.3	33833.4	149226	198988	41520	47533.8	68528.4	119865	57428.1	93501.1	69887.2	63338.5	24958.5	18229.1	24666.3	67486.8	29836.1	83020.3	51341.2	177520	69782.8	40799.7	81809.8	110571	7067.23	12191.4	26208.2	17392.1	15587.5	30401.4	32564.5	23911.6	15704.7	26384.9	11316
158.999	0.508383		10502.9	9765.21	8652.12	9481.11	11115.6	8405.73	11976	18191.8	17843.9	22195	14372.7	18384.1	26977.2	96201.3	100414	27584.9	40791	41424.6	82089.7	35845.3	73800	54292	30216.4	9659.6	10535.1	19654.5	40707	27378.9	57726.9	28927.9	98521.7	71598.6	30446.2	55313.6	75881.9	15875.8	11808.2	15413	9285.43	10417.6	15952	12338.4	9753.96	11557.8	10991.3	8749.95
603.901	0.5084		962.535	504.153	1166.94	675.686	1191.64	885.121	1790.84	2982.77	2270.66	3022.73	1416.57	1821.86	2422.11	9332.95	10740.2	2811.93	3396.03	4117.44	5571.7	3306.24	6025.68	5357.18	3140.43	2319.82	1123.73	2031.7	4398.34	3377.56	5934.51	3103.72	12005.8	8013.44	2979.18	6896.64	5173.5	1350.2	584.126	2322.45	1123.24	2027.52	1451.29	2415.32	922.596	1126.29	1386.46	891.618
1079.85	0.508467		4478.64	4492.16	3965.83	4954.34	5149.97	4411.31	6809.27	2392.73	7265.39	11121.3	7894.57	9622.75	10382.9	53529.2	64736.9	12877.6	18973.5	25241.4	36122	16797.3	28293	24571.7	15488.5	6185.82	4162.72	10209.1	18184.7	15218.4	26751	19904.2	54909.4	48761.8	14178.9	22548.5	35118.8	8763.73	7778.68	5633.72	3322.34	5827.27	5326.26	4109.8	6240.84	1881.19	3078.45	7467.43
1110.85	0.508467		61188.2	75201	42902.4	46560.8	77022.7	63943.4	89671.8	124590	86953.4	168611	92486.3	123895	166285	751467	1.01478e+06	210290	223323	391132	613792	286604	431704	304981	251139	100676	83147.9	124223	283065	159093	443877	209017	837382	705614	190440	405958	362625	34975.9	52306.5	159487	75704.5	131094	1994.5	156526	59059.2	137716	124523	52038.7
906.863	0.508467		93694.4	116232	62445.2	103467	78574.4	78256	117080	189632	132778	253085	139857	191009	228069	1.11387e+06	1.49492e+06	325026	319779	605018	915783	378060	650994	448652	384606	155605	120596	216647	492880	250941	720868	303216	1.23665e+06	1.03845e+06	287443	613133	514375	66351.9	78696.4	196505	119420	155745	219320	227655	181256	210546	212317	124122
535.907	0.508692		1141.27	959.981	1073.79	1464.9	1507.01	995.399	1744.42	3200.26	1852.86	2063.79	1726.16	2256.07	2614.32	13501.8	12197	3269.66	4541.43	6632.48	7828.07	3626.78	7204.32	6275.98	5347.28	2169.86	1537.62	2262.44	5521.14	3728.77	6696.3	3655.1	10087	8954.2	3540.02	5829.83	7276.22	1547.06	687.538	1827.44	1325.19	1343.64	1705.31	3249.47	1016.51	1843.42	1863.49	1493.74
1147.85	0.5087		4806.26	4018.81	3551.03	5608.33	1298.43	1578.98	7402.47	2688.38	7415.68	9635.27	6634.9	8939.35	10925.9	41860	61931.5	11691	15787.2	17230.3	30735.7	16578.3	37247.2	24839.9	14815.8	9808.51	5949.42	9973.48	18304.9	15427.8	25356.5	17716.4	53805.3	46549.6	13594.8	20277.3	36359.8	8269.84	7611.36	2859.56	11442	5587.28	7496.69	5812.09	22141.4	7836.01	2410	7202.63
1179.34	0.50905		5140.51	5497.54	4028.83	6447.3	4656.18	4901.74	7020.72	10406.6	9151.05	12006.8	8257.51	11590.6	14096.8	73392	79326.6	18292.5	14759.9	24192.4	49874.5	16045.9	33872.5	25658.4	14603.2	7782.49	6508.76	11429.7	13483.6	5576.92	37608.2	17895.1	67514.1	58805.1	14078.2	27812.2	42009.5	3124.49	3944.33	8038.6	4579.99	6709.74	9565.81	8249.05	4870.58	5879.21	7255.93	4699.41
875.867	0.50905		4291.6	4868.6	3344.81	4476.83	4232.01	2916.91	7490.9	2922.76	6725.69	12361.9	6858.06	10048.4	14038.2	38982.5	45861.6	12575.9	17251.5	19127.3	30325.7	16333.3	38008.4	24419.9	10637.7	6764.61	4045.31	9608.78	8194.18	15713.5	5361.59	15363.9	53641.6	48318.8	4328.66	21818.6	30178.1	5356.47	10573.2	2218.58	5415.41	5288.57	2790.18	2337.05	3007.56	6465.59	2830.91	7349.37
739.884	0.50905		1265.18	3270.92	1262.11	2130.78	4664.28	1208.41	2496.71	2308.99	5645.48	2870.77	2029.06	6871.18	7356.7	24353.3	18164.9	3848.41	6724.3	8881.68	9336.31	4185.54	10997.2	17074.3	4172.72	2895.76	1653.6	2632.15	4672.75	3840.02	22970.3	10825.2	12991.8	37617.1	13491.8	10887.7	8363.72	4027.65	1761.33	2409.72	1954.96	4180.55	4665.79	4615.12	4123.6	2400.8	2247.83	3864.76
1053.85	0.509308		1962.5	1943.39	510.236	3067.07	2020.93	1755.48	2320.79	1094.92	4647.63	6316.58	3734.74	170.789	4891.65	19527	17554.4	8363.36	7803.31	2880.67	8112.91	7320.26	16275	10330	6295.84	4638.38	2558.31	5314.05	7631.98	2050.9	12713.2	5669.04	17707.8	16147.7	7955.67	13222.2	12980	4372.62	2908.72	2905.24	2980.73	2729.04	2977.2	2793.14	8505.94	3852.69	2960.13	3894.24
943.861	0.5133		4777.92	1324.99	4222.72	5928.35	6214.57	4749.16	8108.14	3009.43	7691.88	10654.7	8244.48	9721.55	11179.8	55199.4	51133.6	14342.6	17999.2	19452.8	31581.9	16529.1	30789.1	26601.7	15048.7	6286.03	4535.7	11225.2	7115.17	17736.2	32089.1	13457.3	43505.7	49741.7	19646	27482.2	30095.4	7714.79	7413.49	4711.64	5673.5	5752.13	5988.52	6167.97	6599.19	5253.7	3323.44	7833.4
838.867	0.513833		116854	108927	83377.7	170961	112041	101163	152874	235094	168235	350707	181173	240929	389688	1.4109e+06	1.87582e+06	500193	429228	759194	920813	472423	791079	582532	478166	190700	152160	277035	466652	327118	786428	388248	1.33372e+06	1.20647e+06	394221	775779	649120	88518.8	100356	256115	154605	203814	284780	289669	232549	267128	234718	149860
671.893	0.51475		1887.99	1357.83	1493.28	1622.18	921.919	1794.88	2394.19	1918.24	2576.95	3727.01	2814.68	2785.26	4501.57	16491.6	18237.9	3203.44	8486.6	6671.54	12454.3	4932.86	10636.1	5486.66	4665.43	3343.26	2060.89	1980.96	3788.79	5246.24	5122.02	3062.72	8615.72	18532.2	3717.61	6197.44	7592.32	2653.2	356.632	3014.11	2103.74	2592.41	2643.46	3143.09	2796.19	3453.23	2237.93	2334.04
1080.85	0.516367		4886.72	983.002	3300.39	4792.59	1030.34	1175.36	6065.85	2361.93	7096.79	9058.4	3526.18	8430.09	11546.6	31331.8	46733.3	13519.6	15338.6	17357.5	30018.1	17517.6	26069.4	19548.9	13240.3	2815.05	2281.31	9215.97	6516.69	6071.46	21875.2	12051.1	39206	32608.8	8709.7	23742.4	25496.8	7501.26	8021.57	3892.67	2842.01	4503.91	5118.99	4293.85	5326.05	3404.36	4108.32	6683.14
944.855	0.51645		4051.53	1097.95	4016	4631.09	4968.29	1384.36	5285.31	7369.68	7284.28	9822.58	7040.1	10508.3	11138.5	41825.6	45371.5	10215.6	14249.7	19772.2	24861.8	16131.4	25384.3	20069.1	7042.2	8484.71	6704.83	11900.7	4540.32	17615.3	22509.4	12350.2	42749.8	40677.4	10200.9	22146.5	23824.5	7829.83	6727.6	6074.28	4394.73	3981.4	4637.92	4480.51	4674.26	5150.16	4368.45	4057.45
1111.85	0.516533		14730.6	18282.7	10118	13571.2	14613.9	13646	19997.9	29850.8	23381	42443	23426.2	31187	37874.5	168184	240865	43542.2	49593.8	88239.3	114226	55150.5	94894.2	96129.4	57406.7	22741.5	18826.3	38228.1	58113.4	47121.9	100546	50353.6	196274	168276	54701.6	97268.4	88032.6	8608.6	14245.4	28428.1	14138.4	25869.3	34625.5	39141.2	27339.2	32594.9	31008.4	12114.9
1034.83	0.51695		10502.5	1828.87	3519.5	5457.95	3154.05	7120.33	3764.47	11344.7	8214.51	18286.4	5185.26	9702.94	25305.5	23518.8	39647.5	13006.1	26698.1	6110.82	27211.2	22134.5	38193.5	30171.7	19269.1	10907.8	5141.65	15836	14674.8	23075.1	68497.4	11355.8	94704.1	16319.9	12698.6	29351.7	40831.3	7312.25	13826.3	8317.34	9764.74	8872.51	14828.9	6554.46	11195.1	10619.5	7662.79	10110
872.863	0.517033		30211.8	26720.1	16873.7	24673	31133.5	30551.5	27088.8	52107.4	30557.7	51121.4	22589.7	46680.6	50782.9	340526	348236	80230.8	72663.4	149779	158008	86471.8	148086	107404	105839	40619.4	32467.1	47991.3	113821	71317	141052	96563.4	304973	256286	65108.1	134956	127222	13245.9	17417.9	32998.2	21059.8	31822.8	54196.8	34129.8	22682.9	27433.4	32243.4	18180
1012.85	0.517033		3008.51	1594.62	952.414	3659.17	1050.61	1311.49	5124.44	3827.91	5456.27	8282.25	6152.43	7636.49	10281.9	40129.6	48402.6	13755.1	17627.7	16173.8	33172.7	12943.9	31333.7	21023.4	10708.6	3972.79	5456.47	8465.67	4079.18	5679.14	23125.2	13982.8	34056.9	38326.3	12556.1	17845.1	19397.3	7135.6	6305.6	5645.98	5130.94	3637.96	4041.87	4531.99	4842.05	1686.86	3775.6	5975.34
1148.84	0.517033		4582.46	1011.29	973.275	4449.39	1046.47	1153.78	6138.39	3057.72	4846.75	7628.11	7133.75	3233.03	9186.91	38389.2	37527.3	11288.4	18866.4	15255.1	25533.9	13309.4	24439.3	14843.4	12977.8	8986.88	6336.77	8961.15	5110.79	13754.2	24326.9	14074.1	42867.3	18838.2	14970.4	18301.7	30943.1	7541.02	5490.84	1731.27	1729.95	4409.88	3349.15	4054.35	7565.15	4903.17	1575.97	6582.49
207.933	0.517383		1802.49	1558.56	1461.38	2081.47	1988	1544.23	4205.36	5231.42	3170.77	6721.81	3210.65	4051.25	7149.06	18154.5	29264.2	7331.33	12023.8	10492.8	12222.9	3049.19	16710	10925	6056.63	3351.61	2523.43	4243.7	3413.37	6720.93	11994.4	8202.45	18278.8	15820.7	8186.11	14459.2	13202.4	3393.34	2352.98	3190.86	2812.34	2940.09	2991.64	3535.63	2168.09	3204.62	1500.31	2745.1
1111.35	0.51745		5252.37	6310.38	4586.42	5664.28	6312.47	7483.43	10151.6	12357.6	9594.14	14051	6709.91	11270.6	15968.1	77437.5	79925.4	16555.2	17723.5	32793.8	57776	19240.5	33146.9	39459	23670.3	8725.42	5623.85	13843.9	17279.7	13219.9	33981.7	27723.9	66014.6	55203.2	12182.8	30676.1	26635.1	3055.09	4710.19	8747.5	4258.83	6414.36	10694.6	8834.52	5183.62	6742.23	8129.16	4239.42
634.883	0.517533		96204.3	94434	71198.7	120046	96682.3	82746.6	146429	189823	157794	275219	153969	199342	273513	1.11826e+06	1.49517e+06	339129	354804	459149	743463	387976	641911	475758	394341	153784	118059	247010	446794	290123	807611	296672	1.02616e+06	997296	294511	637938	532456	66955.7	82125.8	235686	146346	198372	224762	198608	195360	222574	215923	166152
876.858	0.5177		2127.2	1430.01	3021.42	3410.91	4525.23	993.525	5063.35	7001.2	6276.96	9230.51	1391.18	7479.59	11124.3	26497.6	18513.4	10262.8	18586.5	10737.2	30251.7	11155.9	30447.3	24930.5	7120.51	1739.26	3542.81	10962.5	7235.49	5074.71	28893.4	14267.4	33967.3	38199.9	14496.4	23040.3	20931.7	6139.54	5039.23	4171.73	3179.76	3614.02	3839.05	4341.58	4309.97	4564.9	3809.93	4064.68
635.887	0.51825		12221.1	15602.5	9276.22	18356.3	17611.1	12636.4	23397	26344.9	16654.8	32658	19601.1	26306.9	30274.4	138675	37528.1	41721.1	48414.4	74399.3	97768.7	58413.1	82740	80634.1	44889	17804.8	16114.7	32636.8	65049.7	33828.1	90906	35561	162987	108349	36126.4	85860.9	113607	7865.25	10107.3	16882.7	13497.8	14236.5	28568.8	26065.5	13810.1	14924.3	16565.4	11773.9
948.855	0.518967		29132.1	32208.2	17791.8	35468.8	22403.9	32854.5	31286.1	48641.8	41889.7	58803.7	36340.6	52707.5	79793.7	291806	408643	83168	98412.6	149516	249007	104079	172322	161460	99322.2	43419.4	33510.7	60771.2	108450	67538.1	140335	81890.3	341019	194927	72401.8	159375	142740	24140.4	9931.68	36549.8	30283.7	56184.5	52067.5	53877.3	28068.1	61434.9	36295.8	22546.3
702.878	0.518967		117919	110158	83326.5	127645	102232	102400	177159	283499	190757	274915	185599	231149	327624	1.46607e+06	1.24052e+06	411455	427485	716472	867965	551916	795941	805317	479021	187146	149573	278654	514246	330659	904507	369252	1.27671e+06	1.19514e+06	357648	532140	673030	86949.2	99798.2	252765	172076	251545	273004	251385	234030	266259	265471	195967
1144.84	0.519408		10584.8	12413.1	13035.2	15232	19062.4	14568.3	16373.5	29111.2	20343.3	42382.6	15177.8	28669.6	43453.6	195009	245487	47339.2	51572	82952.9	146510	52524.1	25376	100627	67286.7	28684.9	2446.05	30363.5	55788.8	14789.6	93890.1	48982	166258	166600	40602.9	87078.4	86420	8031.05	12108.6	22450.9	13140.6	17509.7	35388	31895.4	14456.1	18637.9	20513.7	12098.7
808.865	0.519542		2683.71	2220.89	3348.01	1965.06	4240.46	1347.4	5650.77	5798.76	4344.55	8220.99	4452.89	5590.78	8898.13	27786.7	41029.1	6843.61	10900.7	8298.42	18534.2	14609.9	21263.1	23756	7514.74	4769.79	2575.06	9175.55	2910.67	7053.3	25725.7	10640.7	37111.3	34318.3	9721.62	17116.4	13763.2	4976.99	4074.45	3153.49	3286.4	3339.57	3472.77	3899.48	3589.56	3478.63	3858.94	3671.97
705.892	0.519817		1366.89	1121.22	2250.16	1343.18	753.399	881.273	1686.24	2449.24	5296.94	2547.83	1845.94	1037.02	2905.99	16154	31012.5	3481.88	4775.41	4703.28	8245.29	4985.92	7805.08	12050.3	2875.83	2117.43	1011.68	2712.76	3227.63	2632.88	5288.99	3442.97	6861.73	26699.7	3862.61	8805.11	5886.7	2291.34	2477.31	1380.51	1523.15	1647.5	2625.84	2230.73	1169.36	2230.72	2076.29	1474.29
363.913	0.52095		11818.6	13141.9	8138.59	12630.7	11715.6	11251.2	19943.3	23959.8	19051.5	25796.5	17632.2	23409.2	29791.6	126793	168688	43977.1	50805.8	61554	82817.3	55213.1	73234.8	73440.7	41902.2	19112.3	14997.4	32851.2	42453.5	37401.1	74862.4	53718.3	147227	102799	35556.9	50193.1	69766.4	9174.91	9961.23	16109.3	11915.7	24170.2	25002.1	22213.2	12726.9	26926.3	11736.7	11516.4
1008.85	0.521783		18376.2	20494.4	18037.7	19249.4	21897.2	25456.2	19793.6	39259.6	25707.4	48087.8	20239.1	38960.8	57272	227774	320758	65843	61778.1	119816	169874	76224.6	116983	94613	85806	24602	23998.6	50927	87404.1	42487.6	124431	64301	270215	206943	55879.8	120698	162853	10713.1	16028.6	28782.6	18485.4	22118.7	47141.6	30303.1	18678.5	22690.1	27183.4	15327.4
1076.85	0.521783		19298.1	20563.5	11284.1	12267	14833.2	18225.3	16325.4	38434.5	21669.1	49381.8	17230.5	34777.3	49850.7	231270	275361	56019.4	54534	97904.6	170812	63465.2	115004	73916	76807.8	24445.3	23136.4	32768.6	87946.3	51969.3	104824	58851.9	234192	199310	47972.8	101515	101700	9450.47	17111.3	25808.8	16047.3	20232.6	37158.8	26456	22354.8	20962.9	24824.1	14182.9
1195.84	0.522383		7789.85	9083.29	5654.45	5422.15	7035.39	4559.92	9083.78	16184	16991.7	15685.1	12079.4	15551.2	24535	80726.4	94654.2	24944.3	24910.7	41432.3	71000	33749.8	51443.3	49870.6	28063.5	14820.3	10786.1	19245.6	38784.1	21508.6	54611.1	22710.8	100145	85696.3	22831.1	51962.5	10476.2	3451.18	13642.7	4778.54	7107.79	8821.82	14619.7	10403.6	21861.4	9211.02	10007.9	7107.64
771.876	0.523775		20693.7	21719.6	13363.1	25672	14563.3	17185.1	21805.6	33101.1	24854.3	50724.5	28388.1	35392.7	57367.7	208876	266937	53791	59937.4	79262.5	130895	69382.3	130057	82196.4	60909.6	27404.1	21870.9	47979.8	75014.5	45956.9	129160	53063.4	223711	198146	46653.3	118025	142168	11493	15673.3	23984.5	17349.8	20598.6	39940.9	41201	17863	20685.6	22963	15436
227.932	0.52655		21916.4	17822.7	11568.8	17890.7	15461.8	14549.8	26227.5	35278.7	35465.3	40616.9	26263.9	31964.1	37397.3	135299	192164	52864	59728	85086.9	146202	72035.8	114445	87537.9	52170.2	17903.7	20242.1	47313.3	60261.4	48247.4	110633	51745.6	24047.3	174838	51689.3	103821	90910	13447	14811.4	26885.8	17686.8	24902.4	26479.6	37024.9	17295.1	17842.5	32749.6	27061.2
587.552	0.526875		14757.1	13380.2	11439.7	12353.8	14885.5	13914.6	18519.7	23018.5	23888.5	30374.2	19230.2	31918.7	36196	134162	145852	41760.9	62027	61375.7	97816.8	24134.3	81941.9	84787.7	42669.6	29034.2	19820.9	33630.9	54296.2	51340	89468.7	36848.7	126253	26959.5	46324.1	73881.1	96030	9054.53	22879.1	15763.6	11899.6	14490.4	23696.7	6002.71	21037.1	27226.6	13942.9	11369.4
940.857	0.527575		15153.4	26241.3	18676.2	23941.1	27934.6	21698	38190	42569	29171.7	64959.2	22978.5	45204.6	68083.9	267169	371333	73216.3	69449.2	141224	217322	83290.1	151781	105213	102122	39968.3	30099	40355.3	92153.6	68039	182881	74666.6	297985	221960	61528.5	129474	123228	12175.8	17843	31189.5	20879.6	31547.8	52427	33145.3	21293	25755.5	31986.7	18452.3
336.175	0.527575		5187.05	3706.43	3476.16	4086.03	5219.86	4889.8	6717.65	10025	7979.98	8251.23	8598	7929.38	10567.6	36118.7	53011.5	12607	14403.4	17727.2	34230.6	18793.3	33022.6	18563.1	12815.1	5027.84	5491.86	11382	19056.6	15789.1	25008	11515.1	30505.6	33066.6	12865.2	23435	32233	5086.21	9477.1	4881.05	4626.58	4028.8	4924.87	4896.23	3843.38	4989.45	3921.86	6392.64
1189.84	0.527775		1554.77	1742.59	710.007	1123.56	1885.62	742.595	3995.69	1657.54	2189.28	6504.78	4038.56	5220.71	4332.16	14540.4	19006.9	2083.71	8309.57	11519.7	12737	12242.9	17056.5	16333.3	6507.89	1964.73	1872.9	4885.67	6946.64	7531.52	20092.9	4117.39	23498.7	26541.8	9691.81	8912.95	4620.44	4254.68	1826.96	2744.18	3297.73	2754.65	2872.98	12234.1	74448.5	3498.16	2737.88	3789.96
583.88	0.529683		6317.82	4883.6	3501.36	7458.92	4635.16	6798.18	8257.71	10384	8963.23	14605.8	7696.33	12312.9	17179.1	70890.9	80493.6	19971.3	18513	27109.3	34216.8	13522.4	46735.3	24553.8	24499.4	7788.25	5577.44	11744.1	25300.8	16702	35685.9	15356.1	51564.4	58552.8	10716.1	36218.4	44006.9	9363.74	420.012	6946.25	5253.55	5903.13	9066.67	7504.76	7093.08	8706.78	9083.9	6729.56
1191.84	0.529683		1207.58	644.126	659.41	909.612	1461.72	769.133	1002.69	1329.85	4799.59	1390.33	3396.58	1434.28	2379.2	7418.59	10040.6	1917.98	9237.65	3745.65	4938.14	3712.3	20046.7	12573.5	3488.58	3622.75	1338.77	2733.35	5665.21	3717.14	8168.99	8660.48	15382.5	8597.8	5465.73	3629.56	8852.61	2667.1	2296.25	2692.4	2708	2755.01	2160.75	6236.6	28222.4	3669.56	2429.07	2241.44
504.852	0.529983		32.3171	88.3758	242.555	81.7362	240.319	149.476	0	512.876	128.251	245.03	170.52	343.046	0	224.672	669.255	95.5034	283.912	279.33	366.828	93.8001	0	293.262	296.598	199.817	150.265	0	3176.18	449.796	164.437	277.398	0	0	164.438	0	0	4235.49	1569.79	283.4	4548.6	4136.68	2588.24	2002.97	5354.22	6431.79	1112.85	4892.57
1098.35	0.529983		2646.51	2400.27	1104.21	3111.62	2456.3	2479.49	3820.89	5421.39	4574.61	5814.45	4277.34	6421.88	6281.3	27996.6	32923.9	7810.7	10091.8	14496.6	18631.5	9116.36	17754.5	15654.5	9470.73	5428.68	3621.94	5060.49	9747.99	7970.09	16137.9	9145.84	43190.3	37335.9	10550.6	13168.8	17168.3	4340.01	5253.29	4463.49	2935.49	2704.52	4349.51	4926.28	3454.42	4052.97	4828.86	2941.85
323.949	0.531233		5030.02	3729.19	3187.23	3913.23	4825.62	3669.73	6812.56	8382.6	8493.28	11046.8	6363.22	7984.88	13277.7	48528.8	61195.6	11381.9	19109.8	20876.9	27956.1	19409	24728.4	23066.4	14131.9	7857.61	5544.23	12126.4	17028.7	12107.2	25598.5	14683.7	44566.8	36586.2	11535.4	26808.6	13888.8	7539.24	6088.55	5357.04	4608.49	4953.84	9281.21	5644.96	4944.02	6919.96	5466.02	5941.26
859.863	0.531675		8623.44	10035.1	6426.8	9173.84	8346.22	12117.3	14930.3	18548.3	14349.8	20060	13360.8	18302.6	19300.4	118721	100579	28656	32327.2	49462.8	63783	25543.3	56031.9	63224.4	40482.6	13844.7	12067.7	21326.6	40276.8	24806.4	54471	26533.6	93716.5	50039.7	30812	37850.1	49026.4	7260.12	12019.1	13365.1	8646.46	10326.1	20558.9	13307.3	8937.93	10286.3	13109.1	7081.97
1186.84	0.532383		4667.77	4737.4	3673.76	1570.55	3500.03	1791.43	6263.31	2069.42	7847.67	13402.9	4848.51	9945.12	15130.5	61906.4	68301.5	14936.2	7777.24	13835.5	44208	16507.3	34754.7	24452.1	19558.2	6398.96	6667.25	9722.55	13985.4	15054.8	34424.3	15548.5	10995	56902.7	16610.9	33189.9	34836.9	8477.05	6346.56	6810.45	5349.91	5906.05	11723.7	359.968	5930.93	6783.34	6517.48	4427.12
1087.86	0.532708		1606.82	1648.06	1530.32	915.202	1547.55	833.384	2704.75	2238.04	2169.06	3733.55	2657.67	3463.56	3730.93	10895.5	9737.27	4399.2	3505.16	2438	9948.97	6020.55	8324.46	6745.59	3327.62	2639.6	2061.13	4686.86	6103.04	6087.15	5216.46	4591.23	9389.47	13568	5308.96	8149.58	10471.8	3789.79	3177.02	2371.44	5046.01	2294.95	2080.89	2444.95	5995.12	2171.39	2380.5	2996.41
975.358	0.533367		7803.33	4923.77	5338.28	9738.22	9055.63	5893.01	4174.12	12583.4	10166.6	16523	6411.25	8609.92	15576.4	88473.4	106945	19755.4	22084.5	22616.3	33696.6	22031.3	39370.5	43763.5	30145.4	7221.85	9193.45	11979.9	19768.3	19386.4	39616.2	28682.2	90434.6	77364.7	21499.9	38787.5	33992.9	9612.72	6491.56	10220.8	5918.29	8719.95	15265.1	10408.2	5972.85	7764.41	9432.88	5098.32
980.825	0.533392		1990.14	1903.94	1477.71	1944.49	1880.1	1732.89	2413.23	2806.59	2860.83	3721.75	3268.71	4137.16	4858.06	14077.5	18997	5887	7968.29	7302.19	12917.6	4943.42	13177.6	10933.8	6259.46	3669.6	2698.67	5013.1	7070.44	8071.02	13140.1	5998.86	18013.4	16275.8	6110.05	10331.7	8218.01	5129.4	4773.61	2855.32	5931.98	6001.12	9271.14	3957.46	7313.75	7024.74	3746.16	7472.17
1085.85	0.533875		5211.56	2154.84	4487.21	7993.44	4970.87	5341.92	8459.03	13996	9672.09	15204.7	9948.6	13098.9	16123.9	65473.9	64251.4	23229.1	23347.1	29749.5	59507.9	19655.2	43975	34398.7	22995	13776	8351.1	12660.4	23400.4	20298.6	39986.2	21043.5	72828.4	74491.9	21002.4	30692.1	43659.1	10909.3	8583.11	8611.77	7089.62	7669.9	14981.5	13923.7	10810.3	8471.6	8440.72	5432.66
1145.35	0.535125		4440.29	5404.57	4179.96	6934.41	3602.18	5433.9	8825.32	12164.1	8947.33	14502	8077.36	11231.6	12732.6	84336.9	85995.2	17682.9	17832.6	30448.5	39745.4	19982.7	33251.2	25507.4	21727.9	7432.22	7531.94	9186.29	18385.3	11299.4	32684.3	16281	64947.4	63909.3	14194.9	23793.3	20740.8	2489.35	5461.4	8022.66	4839.86	6122.3	12616.8	8724.7	4342.36	6259.59	7828.01	3949.11
1043.35	0.535208		4148.12	6293.06	4797.56	9052.84	5169.84	8233.82	7998.83	12397	7805.27	16291	6057.86	12529.7	17698.2	74434.1	84896	20569.9	20160.7	36181.5	64380.5	25394.1	51157.4	31215.9	27987.9	9873.11	8401.79	7025.21	17610	16626.8	39814.5	21946	88503.9	71841.8	18343.2	33194.9	25904.7	4771.55	5245.28	9933.83	1731.75	7804.92	15511.9	9927.3	5282.36	6113.39	8249.22	4554.34
975.86	0.535467		14292.6	19763.5	10918.1	19092	22368.8	14657.8	18462.8	32694.1	27325.5	49111.3	25937	33703.2	42630.7	235838	266157	49639.1	59851.8	95653.2	160067	79822.4	116885	80707.2	58616.2	27358.1	23041.6	41774.2	72701	40709.5	103665	51987.7	218017	192146	42983	108063	149756	10691.1	14510.5	24131.8	15670.2	18571	38846.7	34819.3	14193.5	19473.4	22870.8	14105.6
703.881	0.53555		17186.3	15950.9	14834.5	19997.6	13494.4	16388.2	22616	33509.8	30944.9	48367.2	17548.6	40427.1	56162.7	183397	147791	69023	56744.4	93574.8	117934	79198.5	152625	77555.1	66209.6	23171.1	19323.5	41081	79065.2	47797.3	105410	50858.4	216429	191536	43212.7	114002	148522	12064.2	14000.5	23022	17054.3	27231.4	35435.6	33053.3	17432.1	37615.1	21487.7	16138
498.896	0.53555		74100	73408.7	54164.7	96073	75206.9	70944.2	107647	146389	117110	210387	105354	151982	211326	859273	783552	257324	270434	340612	723583	307446	575786	408918	300767	118648	97613.7	193295	272587	234151	563873	232707	798317	777671	228018	328114	379638	58564.2	64030.1	183564	116159	131405	153141	151601	155311	176634	176848	119436
839	0.536225		2345.26	3366.84	1974.85	4747.45	4310.91	2495.13	5942.62	9950.09	7511.34	9720.6	3743.67	8255.1	9863.73	51191.6	52698.7	10425.9	20028.9	20143	23695.9	8690.96	32487	22506.8	12574.2	5757.33	4750.54	6126.65	10414.8	8695.65	26349	8954.44	41190.2	19744.4	11324.3	20042	24251.7	2883.77	5328.56	6397.63	3041.78	4252.8	5317.44	2543.15	2697.35	4439.38	3285.49	2744.76
588.556	0.536767		3414.04	5806.74	5129.61	4599.97	6291.6	5958.31	8319.24	7994.83	6510.06	12787	7295.02	11526.6	15753.9	57832.2	64525.2	18269.6	26238	23853.6	41213.5	10631.2	40362.4	32796.7	16493.6	6973.8	8376.69	14342.3	15627.8	17943.6	38183.2	13487.1	45300	25063.8	19332.7	31409.6	21986.2	3713.46	8237.58	5154.33	5498.5	4807.54	8649.74	8298.06	5279.79	6284.61	6049.81	4393.11
359.315	0.536783		6462.65	5601.81	5635.02	5954.89	6913.98	5328.13	8596.86	10886.9	11621.2	15341.2	9017.71	13626.9	14085.8	64126.9	61332.5	18280.4	27891.8	25089.3	36908.2	22732.4	34948.7	32863.9	18695.8	9773.9	8165.41	12977.1	20394.8	21811.7	41359.5	18020.2	54891.6	45369.3	21329.6	36146.3	47105.9	3510.49	1366.27	7296.2	7790.22	7830.19	10998	9215.62	7972.37	12633.5	8205.23	6080.85
855.858	0.5368		10018.3	12772.1	8270.34	14338.9	14090.1	12268.5	12813.7	19392.5	23034.7	26289.2	13607	14959.7	25020	133677	89880.2	30091.7	34193.2	44707.4	72443.7	43590.9	70678	51794.4	40835.8	16667.2	14370.1	30081.5	51623.1	31182.5	72767	30882.2	130512	117444	34184.4	66301.1	48527.6	18024.3	18341.9	13565.8	11493.4	11827.7	22811	14178.4	11613.4	13006.5	13385.4	10094.5
1037.84	0.536883		5333.94	5813.37	5184.25	6215.3	6125.57	5675.81	6976.69	10639.8	12868.6	13165.9	10270.3	9698.89	23229.9	52463.1	108858	18947.9	25148.3	25656.7	43529.8	23714.1	42907.1	34881.9	22143.5	12182.2	8848.48	15514.2	34687.8	23128.9	40233.3	19452.6	74618.9	84243.8	20621.8	32423.2	44081.5	8279.94	6489.42	9050.11	8516.24	8714.83	15013.3	8563.73	7357.13	9815.3	9123.34	8234.25
923.853	0.536883		9827.73	11062.9	6868.32	6958.52	12316.4	9066.12	9608.29	18848.1	15359.6	26399.7	15575.5	20690.7	21633.3	118576	134513	29887	35150.7	46088.3	70552.1	35176.8	64477.4	72058.6	35710.1	12858.7	13053.2	22369.5	33596.8	33324.8	68590.9	35324	101846	107771	26098.7	65453.5	44984	17678.5	17316.2	12509.8	10835.1	11763	19707.1	13292.5	10833.2	12630.3	11559.2	9015.41
608.881	0.536883		36925.2	31833.3	31258.6	42081.6	31517.8	47460.5	44706.1	84433.1	57931.3	76709.5	54494.5	75078	98129.9	401769	335118	138637	138799	203651	268528	153085	267904	177339	118435	60954.6	42480	67963.9	192063	125398	230850	113673	484789	397383	138601	165692	222183	37546	31523.6	89052.1	62356	81709.7	67860.9	89380.7	14914.1	88676.4	79330.3	65485.2
746.9	0.536883		6422.5	6539.12	4345.66	5552	5353.38	5533.97	5371.34	10994.2	6607.79	16639.5	11596.8	16075.4	11953.3	71885	80476.5	19807.2	15027.4	31755.1	39758.8	14475.1	47121.1	43645.4	24876.2	8373.34	8276.8	16964.1	18605.2	15397.9	21997.9	21224.4	71050.8	72416.1	22435.9	40952	47180.9	17720.1	20730.3	6722.45	13577.3	9023.28	14670.9	9898.03	7662.82	8401.02	7539.75	10728.1
566.889	0.536967		95447.8	95751.4	69427.9	136148	100648	91083	123284	188692	153792	271132	154211	198541	272183	1.16678e+06	1.03339e+06	395463	346732	424136	746216	396267	657340	459657	394183	153740	128423	247544	438483	291986	667045	306366	1.04109e+06	998354	294053	430711	500032	73978.9	85630.5	237267	145635	202721	166747	199596	198154	227106	214953	137958
1084.85	0.537		22292.6	25001.7	17152.1	21798.7	24443.1	19678.5	26048.4	39860	34099.6	50360.1	33798.9	58360.2	54072.6	247289	228488	58554.2	78354.4	106131	162162	48111.7	141860	132311	69106.9	42718	28740.6	46159.7	88604.1	55124.3	139496	68128.9	225719	162766	44480.2	99494.6	127572	16788.9	18408.5	34978.1	20391.8	45412.8	41020.5	15553.7	23193.1	50260.4	28088.1	18343.5
1112.85	0.53705		7458.57	8666	6053.68	8028.1	7684.74	7343.67	6681.52	14535.3	11865.3	17643.3	9035.05	14816.9	19425	87253.1	83920.3	21300.4	37637.4	38799.9	67289.1	15490	53582.6	33364.4	25688.7	11825.8	10000.7	20147.7	35740.4	20884.5	42587	20519.9	91466.7	80052.8	22975.2	44202.4	63912.2	14559.6	6749.13	9683.99	7259.31	8859.42	16316.6	19304.7	14057.1	8810.79	15337.7	6283.34
430.903	0.53715		146292	142282	107273	174626	142612	156262	214147	275938	231064	394430	228509	293409	367406	1.91402e+06	1.61312e+06	509033	533568	673629	1.10607e+06	603085	1.08616e+06	774123	598466	235116	192874	362512	595198	452931	1.09998e+06	465805	1.53725e+06	1.39674e+06	444404	682939	909360	112371	126738	365910	208404	257471	257435	296506	311439	350561	258334	273731
1044.86	0.537242		9482.98	2609.1	5753.29	5138.77	6212.57	9007.9	14015.6	14814.4	10963.1	19301	7905.56	19691.8	18848.5	79839	107109	22046.1	26240.5	34010.1	70601.8	29039.4	66179.3	40647.8	25148.6	9357.77	8174.51	21299.9	39421.8	20228.9	60406.5	23846.8	97850	84506.6	24144.1	32537.1	67584.4	4050.68	7821.86	10401.5	7698.62	8510.56	16826.5	10867.9	7603.65	9745.88	10712.6	6653.7
243.919	0.537408		6777.45	6020.66	5125.91	7125.21	5785.47	5096.6	8704.18	13118.8	14224.4	17618.6	11946.1	8498.14	19763.5	70405.5	84133.1	20855.8	21890.7	29372.2	50628.6	29796	41711.8	36787.6	20635.5	7706.44	7029.43	18519.5	30561.1	16747.3	49811.9	19348.6	60365.4	53713.6	20794	32467.5	46504	14254.4	12249.3	7543.23	6449.14	6394.37	9052.54	20547.3	7772.4	10559.5	7619.75	5556.29
255.958	0.537567		952.853	1158.67	931.641	793.767	1376.95	1141.21	1120.23	2413.65	4851.33	4722.24	4796.28	4687.31	6592.4	11908.1	15887.4	3704.12	4236.53	5724.44	7431.28	4998.93	4483.76	14316.6	4626.02	1852.34	1645.51	7245.09	4787.15	5588.19	16267.6	4209.61	5519.87	25676.6	3644.75	14506.1	6476.85	2964.71	1141.44	2040.57	2341.06	2419.02	988.201	2192.5	1901.03	2643.68	2179.51	3009.83
927.858	0.537667		8962.98	10126.8	7185.8	10862.7	8292.85	9520.74	10899.8	20513	11256	25507.9	13815.9	18617.3	24224.1	109122	132321	32481.5	32038.8	53374.9	91371.9	29526	61226.3	43139	29876.8	16798.4	12511.5	16358.8	38174	27966.2	55025.8	26363.5	85679.6	47099.3	33010.1	51409.9	56551	7038.65	7313.87	12813.4	7977.24	10463.6	17194	14559.7	9027.05	12083.9	13671.7	8093.07
527.928	0.537767		5257.34	1684.09	3076.3	2830.33	3444.64	4888.22	4876.85	7301.79	6619.41	8988.39	6551.92	11683.7	13518.6	37104	46520.5	11676.9	20361.5	12266.2	34642.8	13600.2	31804.4	24176.8	11642.5	3813.54	7230.46	11225.2	15548.7	13823.3	23556.7	14997.9	40751.9	45524.7	10878.1	16709.5	17254.1	6581.65	8539.57	4902.27	4292.99	3545.48	6688.56	6112.64	4690.09	4929.01	5015.52	5321.25
431.906	0.537767		12397.1	11179.5	9412.39	9406.92	12113.9	11640.9	17134	27791.4	20255.8	30941.3	20418.1	26682.6	37031	139854	196828	52424	45893	71790.4	97464.5	32939.2	109905	63570.9	42535.1	23410.5	16479.4	32202.3	44974.2	35893.2	77611.3	39040.1	136631	146588	37442.1	85329.8	115164	10360.2	11744	17485.7	13750.9	21501.5	28917.7	31407.4	14433.2	30418.5	16753.6	12427.5
1077.35	0.53795		3387.43	5421.39	1660.94	2100.98	5287.17	5297.65	3169.33	12975.3	6721.87	17995.4	8303.17	8378.23	12411.1	58160	101607	20231.2	20326.1	39347.2	65790.4	22809.4	42265.8	30827.2	19350.5	8554.27	3933.1	9421.62	18918.1	16179.1	47792.6	21594.7	17841.7	70340.3	19466	36803.9	20421.8	3033.81	11190.6	9884.63	5452.23	7048.66	15385.2	10274.5	5621.94	7683.37	8701.05	5093.12
867.859	0.538208		7313.21	10085.9	8788.48	9940.31	10459.5	9595.03	17172.3	22047.8	19656.7	18858.6	17786.5	22290.7	35019.5	91307.7	144869	38337.3	39348.3	56171.9	89158.1	54933	53389.4	77166.4	49019.3	19933.5	10946.4	35284.8	38607.9	45885.2	94559.2	22193.8	61278.3	86077.7	45846	73687.3	63972.7	7374.02	18563.8	15376.4	11841.1	13122.9	20147	12935.3	12965.6	13744.8	10952.7	12656.2
1017.35	0.538208		3913.51	3192.46	2543.95	4546.74	3490.44	2652.62	6833.13	7407.39	2808.16	9117.86	4275.64	8253	10604.9	56329.9	55653.1	13063.4	14576.9	22194.9	37323.4	13721.3	23695.9	18884.5	19885.7	5618.46	3410.29	8033.96	10215.3	7745.62	23976.9	14735.4	43367.3	23376.8	8059.75	19568.4	34524.2	5625.26	6691.4	5769.61	3797.25	4526.97	5732.02	6414.7	1554.28	4675	2571.28	3306.92
812.865	0.5384		14960.7	12167.1	12391.8	10659.5	19889.8	14744.2	13909.7	28366	23374.7	35397	21553.2	38095	34805.2	162094	138115	39761.3	49922.7	82474.8	83656.9	43130.2	91574.1	91136	45257.5	40271.5	16566.2	31397.2	43923.7	47427.8	83321.5	54077	125832	122552	43699.2	97551.8	83660.1	13061.6	12162.8	19576.9	14377.1	16991.8	33299.6	36366.9	16436.5	18905.1	18565.4	13074.6
363.001	0.538467		9008.92	9919.6	8283.04	9273.38	9073.12	8579.76	12606.1	18420.5	12743.8	23017.7	13950.9	19054.9	25719.5	98812.3	112920	28736.2	31990.1	48096	59774.3	37099.7	69744.1	47718	31063.6	12516.5	10170.4	20645	42198.7	27543.1	58708.1	31595.7	92500.9	79691.3	31479.1	51232.6	60059.1	5800.33	9951.24	12955.7	8893.36	10317.6	16865	13517.3	8974.54	11680.4	12011.7	8395.22
772.878	0.538467		9377.9	6271.18	5924.64	9024.69	11242.8	9932.88	11923.8	17953.7	14133.6	17330.2	12976.4	16069.5	26044.3	87922.1	82759.1	24318.4	27764.4	49968.3	70215.4	25191.5	47079.6	36356.5	27109.7	11979.8	10811.6	15009.4	41820.9	24468.8	53346.9	24911.1	102638	92575.6	23539.4	53091.7	69911.7	5609.4	9445.44	13196.3	8371.54	9521.81	17059.8	13120.8	8170.23	10183.8	10988.9	7742.71
290.055	0.538542		793.729	646.835	401.297	313.464	810.833	603.574	1200.25	1710.08	1285.32	1353.06	1345.98	1437.86	2130.93	6094.95	6109.74	1722.99	2980.26	3036.13	3969.89	1776.95	4076.36	4135.45	2096.28	1444.59	708.481	877.693	2486.26	2558.41	3957.98	2311.57	7339.89	5110.31	2190.65	4104.2	3622.41	2811.84	1050.77	710.78	1066.68	1250.46	1599.09	3135.12	293.396	3101.91	1050.92	705.187
176.104	0.538833		2132.41	3927.06	3420.18	540.908	5476.56	3390.73	6634.3	9370.7	5624.48	11360.5	7541.56	9236	9956.62	42300	43475.2	11284.8	17074.2	19013.5	24920.1	15058.5	25131.6	24045	13757.2	6051.74	5172.24	8652.71	14532	15042.1	27973	5597.45	30560	44404.1	16838.3	8869.37	29493.5	7679.88	2594.81	2736.51	5842.81	6765.13	6377.76	8270.82	5409.82	5933.4	3442.72	6661.72
1116.82	0.539992		1919.21	1780.25	1310.61	1799.36	1862.65	1687.87	2379.89	3224.98	2738.93	4175.08	3066.4	3980.05	4666.23	16237.8	19681.6	5456.66	7546.54	6933.73	11795.1	4789.95	12146.6	10168.1	6218.73	3746.51	2537.28	3137.23	6921.81	5112.16	12106.4	6172.28	17881.1	14593.7	6026.24	9289.41	12296.1	4277.03	3258.73	2740.87	4787.39	5411.34	5406.73	3429.13	7024.39	6738.31	3246.57	5257.06
915.357	0.540033		3865.95	1439.75	2633.32	2687.62	4837.39	2410.5	4251.75	7933.99	7827.27	5177.53	3803.53	8017.14	12033.4	51904.3	51017.5	13593.7	17105.6	22375.5	33395.2	13192.7	22691.2	17007.9	18081.1	3898.15	3366.21	4358.62	11326.2	8800.51	20244.6	10765.4	36277.7	45216.7	10557	18009.2	33800.5	3765.31	3135.91	5704.91	3336.1	4292.36	5182.06	6361.57	1343.26	4726.89	5818.28	3124.41
1016.85	0.54075		22094	22195.6	22140.1	22969.7	32018.4	21349.5	23418.5	48181	37845.4	64099.1	30017.7	47817.2	71209	221867	342887	86621.1	77894.6	133198	174938	73064.9	129482	167214	75236.7	40460.5	28500.1	51087.5	117599	61026.5	141281	75029.4	252797	211993	59794.3	141031	150451	18456.7	19214.7	32612	22156.2	43499.5	44383.7	60869.1	23997.8	27895.4	32307.1	20224.1
1085.35	0.540892		3592.6	2733.62	1877.57	4544.83	4454.59	2176.31	4411.22	6644.24	4263.74	9588.98	4784.07	7008.97	7057.73	48994.2	47457.4	14417.8	15836.7	19305.4	26889.1	14601.9	19276.4	17338.6	15921	4623.89	3126.4	6389.52	10241.9	7228.87	18329.7	11617	38186.8	33417.5	10155.4	14670	19537.5	4906.79	2970.7	5507.6	2684.22	4154.92	5108.18	5526.06	3791.19	4620.5	5392.72	2886.63
615.586	0.541342		2006.7	1202.56	2822.86	3678.91	3540.04	3292.82	2988.11	5559.06	3819.25	6541.84	5687.23	6571.8	8740.85	8936.84	35289.3	5555.44	12421	14099.7	13657.3	8188.53	12757.6	11204.7	7979.22	3719.13	4800.19	7953.88	12628.1	6363.73	21127.9	10848.9	18938.1	28527.5	10619.1	17374.6	8859.01	2872.25	3703.5	2797.28	2680.23	2572.17	3870.17	3638.42	2986.46	3427.7	2495.27	2825.44
702.999	0.541342		2724.9	2557.19	2065.82	3125.05	3340.64	2544.59	4136.08	9357.82	7831.77	10839.5	6801	8841.42	12000.1	48623	47138.9	6555.42	18655.9	19672.5	18820.6	9666.23	30557.8	22475.4	12658.2	5750.63	4246.92	8713.05	5751.28	7661.11	24816.1	13367	41205.5	41698.6	9797.12	23381.3	20850.7	5841.81	4201.15	5953.65	2875.92	4337.53	5286.14	6097.57	2702.88	4518.38	3729.15	2759.86
1173.83	0.541783		6926.7	4622.34	3651.46	5075.87	6899.11	6501.54	10459.7	8846.56	7792.48	10877.9	8500.15	13574.4	12624.2	43814.8	52459	15479.3	15347.2	32294.7	28090.1	19331.8	35284.1	28666	18051.1	9975.44	6996.13	12146.9	18710.7	18418.2	37947.8	16505.7	74284.9	43322.6	16872.6	26506.2	36792.7	4628.87	4131.79	8699.48	32679.2	7183.53	6893.11	1992.26	93385.2	8556.42	3600.65	7405.13
1180.85	0.542708		7182.36	5918.96	5002.37	9581.03	5748.47	7174.77	8989.88	13031.2	8499.71	18540.4	6595.73	12789.3	17076	69004.6	60679.1	19556.4	25095.2	31288.4	42179.8	20182.1	40115.1	32494.6	22456.7	12133.5	8084.96	12981	24387.4	7677.21	38216.8	14105.8	83568.3	69542.1	22098.1	26143.3	25827.6	3179.2	5657.98	8882.88	6691.09	7712.72	14641.2	15151.9	6611.47	8140.19	8234.51	5289.13
1059.84	0.5434		7091.68	10903.1	4869.84	9991.9	7378.44	9616.82	8709.4	17136.8	14428.4	22504.2	8591.45	18372.6	25423.5	106335	132866	27646.8	22962.3	52578.6	62673.2	41433.9	47363.5	40416	27134.2	18211	13277.6	24950.6	44364.1	27992.7	65472.5	28007.1	109678	48031.3	30992.4	54232	70728.9	15631.4	14669.6	11962.9	9491.04	10666.3	19987.4	11845.7	10319.9	11222.2	10360	8142.54
560.522	0.544483		4415.83	5885.04	5717.68	4548.63	7319.03	6725	6458.34	10367	11702	14538.6	5109.98	15602.3	17917.4	63450.4	74685.8	19990	20388.6	27862.3	47442.5	12486.7	34256.9	39713.1	20051.3	8904.9	7180.82	16120.5	26426.8	13902.4	42485.6	22047.5	47218.5	12061.8	21983	35796.9	28652	3669.07	8021.85	6057.68	5563.06	5406.84	8689.46	8485.12	6017.73	6745.67	6622.94	4951.88
1058.84	0.544617		9795.06	12437.2	8551.48	9819.21	8889.28	10885.5	12289.5	18777	13915.8	22065.6	15403.2	21392.7	23949.2	89780.2	95885.3	37765.7	35228.3	50229.4	72657.9	40981.7	63986.2	54889.2	30352.6	19336.9	13699.1	22786.9	49523.8	27263	59187.4	32818.5	126138	105339	31470.2	67182.3	45499.8	8722.62	13717.7	13010.2	9872.87	12468.8	21188.1	23972.2	11862.6	13699	12821.2	12651.9
839.368	0.54485		7646.71	6739.58	5457.11	7654.91	8342.37	8216.13	5632.37	11417	9808.06	12823.4	9835.2	14835.3	12678.1	73304.3	100457	20834.2	14179.4	36380.7	56002.1	25427	38468.8	30493.9	21987.9	12563.9	11864.4	10742.1	16574.4	12447.6	41113.8	22482.1	77873.9	50839.5	18215.6	38745.8	39235.3	7363.68	15375.6	11585.3	7648.93	8266.48	10581	42819.1	16619.2	7311.12	9170.53	3610.41
618.908	0.545283		1210.41	950.959	1554.03	1985.28	3416.86	652.427	3348.36	4894.57	4165.34	5713.32	3615.77	4894.29	8251.1	23222.9	15173.9	2988.38	8765.15	11485.6	8403.95	5411.75	16507	14803.8	4070.88	3087.54	1730.55	6825.56	6508.24	5389.27	10936.1	8195.25	27231	21471.7	6353.8	14371.6	11666.6	2121.74	3622.34	3495.97	2476.66	2436.26	1902.59	2676.97	1020.62	2995.9	3461.85	1037.32
1051.35	0.545375		3462.64	1227.78	2077.73	3891.88	2157.48	2242.03	3361.42	7960.97	3905.83	8320.62	5564.27	7771.02	11011.5	36055.3	53441.8	9691.86	12822.1	20634.2	37493.5	11213.4	22060.6	16807.5	12091.9	3737.62	3349.31	7810.68	9679.96	7479.61	24968.3	13160.1	39349.3	42175	13774.8	22626.4	21110.2	6079.61	6275.91	5719.67	3223.78	3949.58	5098.26	5639.52	3686.86	5328.29	5245.47	3088.02
935.855	0.5454		11998.8	11476.1	9207.56	12468.7	12260.8	11177.6	18011.4	18814.8	12775.3	26289.7	14579.3	23792.1	36395.9	121588	152593	37515.7	34519.1	58923.9	92949.1	51632.1	98031.5	79141.7	36981.7	23340.2	20464.7	30765.7	45530.1	45924.9	83430.4	43155.3	133403	121326	46357.7	73733.1	75534.1	6710.26	7426.33	13195.8	12454.5	12678.7	18829.9	16770.8	12851.6	13095.8	12417.9	18683.3
1127.84	0.5454		6855.82	9911.22	8437.7	6556.42	11008.7	10517.6	9242.49	15130	12038.9	17764.9	12931.4	16773.9	26758.8	74850.6	114578	30052	30851.1	37202.6	56705	21395.2	44580.3	42315.1	27325.4	14564.8	10537.6	22062.1	42765.3	22743.9	65362.9	26228.2	100357	93274.8	16785.1	55943.4	72923.2	14250.9	14539.3	11024.8	8514.52	10201.8	18657	18464	8661.1	12785.2	10787.3	7965.42
825.866	0.5454		8311.92	9555.53	6301.39	8593.91	6798.37	8107.42	9502.53	15571.4	12870.6	17896.2	13604.1	20927.4	24808.4	97412.2	125319	31019.3	30578	43391.2	84362.5	30983	57494.1	52841.7	30618.8	12149.6	10770.7	16392.9	32682.5	25889.8	40850.4	28000.3	76641.7	45750	25322.7	42056.7	59230.1	7420.75	6296.95	11830.8	9284.02	9715.25	15726.5	12622.4	8827.28	10533.1	11306.2	9155.45
242.903	0.5454		6479.62	3484.71	3287.83	5407.41	5858.05	6227.07	6651.99	8923.96	8208.62	13997.9	8617	10702.7	15917	55749.1	37365.5	17158.4	25454.5	24339.7	38914.7	23091.8	35178.6	28131.9	17378.5	7202.59	6669.52	14636.5	18204.4	18344.9	26902.7	21409	48101.2	55575.2	21130.2	31484.1	18230.7	2856.56	14267.3	8583.4	5998.8	8800.37	16306.3	8337.71	8179.01	9837.12	8602.89	9461.44
231.118	0.545425		5989.06	3110.64	3781.23	4550.95	7199.3	5315.71	8926.73	9173.9	8143.27	15006.1	9785.02	15283.2	17010.8	55473.8	64274.9	15336.5	16505.1	23786.8	40784.6	17142.1	43887.2	23259.9	17708.9	13952.4	7016.05	11676.5	19374.4	13833.9	31065	17635.3	61404.7	39629.4	8408.36	34321.4	46509.2	4595.25	11416.4	8748.56	6092.34	8113.96	8566.69	6178.78	6147.19	14036.8	8776.12	6358.56
431.001	0.54545		8819.91	9207.49	7300.71	8746.33	8468.22	8168.12	11708	17040	15639.3	20428.5	13119	17684.3	19596.6	91655.3	116322	24981.7	35739.4	43702.4	54816.9	33665.4	65798.3	42721.4	28930	9102.78	10461.4	17947.3	23399.2	24655.7	51822.2	27070.6	84583.9	72938.1	22202.9	46139.9	42277.6	5361.07	9121.72	11774.6	7952.21	9277.02	16972.3	12632.1	8357.35	10269.1	11077.5	7057.38
995.853	0.54545		7956.74	7279.09	6985.56	8485.16	6838.52	6756.69	7987.57	16692.3	13648.9	25134.6	17203.2	17882.5	20184.5	111389	87326.5	30328.9	31138.1	48002.3	86868.1	26278.5	63783	42306.3	38414.3	11272.1	9625.14	16497.3	25024.4	23992	60711.7	28780.4	111889	72915.5	27622.5	49680.3	48023.8	6469.26	3386.78	12463	8265.18	10457.4	21108.5	13547.6	8127.88	10937.3	12589.2	7191.2
1009.36	0.54545		4439.31	5554.87	5789	4640.83	3911.78	6707.37	7120.4	13263.1	10112	14625.7	7852.01	7798.28	16707	101101	115504	24868.7	20048.6	35953.8	66558.4	27855.8	35493.4	31126.1	24518.6	10421.8	8896.45	10503.5	18329.4	12758	39328.4	21504.6	82974.9	75207.9	19629	36180.7	31848.8	3367.82	5562.91	9971.77	5963.64	7541.23	16033.9	10582.8	5448.22	7488.46	9244.15	4406.91
1165.84	0.54545		4574.03	5472.38	5894.14	7145.45	6324.95	6662.31	7606.16	14158.7	8877.55	14698.7	13087	14146.7	7850.26	68946	101692	20798.3	23581.7	38471.9	69734.4	21551.8	42801.2	37516.4	25822	14093.9	9226.35	8115.86	22946.1	11818.6	38345.3	22449.2	91511.2	54345.1	27817.2	31283.1	51194.1	4820.66	10559.5	12042.7	6801.77	8456.79	17106.1	11085.4	9272.92	8638.8	10410.6	7087.22
159.942	0.54545		6012.18	4309.59	2215.53	6076.81	3485.9	4631.32	8270.81	9646.38	8696.82	12228.4	5224.71	10489.3	13141.7	46079.9	22235.5	14155	17437.9	26846	31509.4	19467.1	25340.2	22055.5	16539	7495.28	6021.74	13420.3	18518.2	14722.8	27215.3	20716.1	57229.6	51167.3	13293.6	30615.8	22567.5	8446.88	11161.7	8186.22	4486.2	5780.19	9996.41	7852.27	5795.61	4511.73	4970.58	4852.91
1153.34	0.54545		1141.66	3060.31	1098.47	1259.67	3131.05	1036.52	2001.99	7173.84	2889.28	9230.1	6070.37	2001.53	9329.58	40925.9	58524.8	9243.93	10872.7	21964.3	24149.2	11244.1	28600.9	9287.62	3161.69	3556.57	1545.87	9085.68	9910.42	7636.35	24142.3	15027.9	9899.51	11103.9	13653.4	15584.6	9099.98	4450.77	3251.7	5407.9	3243.1	3725.63	4648.52	5277.32	3768.96	4765.03	5267.09	2792.2
1152.84	0.545458		25192.2	22082	13180.7	19582.8	25162.9	17376.4	22805.5	36171.4	24833.6	45611.8	29932.1	38918.2	48014.8	182173	300485	74669.8	69559.4	112450	182154	64486.4	175904	96902.3	73088.2	32188.2	23178.3	42467.2	77900.3	68695.8	148153	64005.2	241628	135401	62695.1	84735.6	112742	15180.3	22966	25906.4	17307.1	39319.7	44509.6	38385.9	19651	23017.1	26397.9	15581.3
686.901	0.545483		2989.86	2094.84	958.032	2545.04	2741.08	4003.2	3229.71	6304.48	4082.3	8556.71	5211.41	6172.77	7077.01	35042.4	35214.5	9016.34	11308.8	13345.3	9635.82	11385	22401.7	13950.5	12731.7	2443.71	1783.99	8504.06	8450.57	6140.9	25079.8	9405.26	38196.1	34268.6	12482.2	20299	11587.3	2893.88	5526.3	3384.69	1364.55	3253.29	2926.98	3320.45	3251.13	4271.59	2069.7	3643.97
559.518	0.545517		13094	15256.9	14181.4	18365.6	17803.8	16721.9	24597.3	30423.3	28851.7	36266.8	23615	41838.2	43911.9	165336	161053	34134.8	53147.2	68020.5	115796	40977.2	106151	80970.9	51033.7	33864.6	24146.8	40415.9	67867.7	61524.8	108753	45688.3	93001.5	152404	55532.7	89059.4	65924.7	11297.1	26077.3	19710	13487.4	28856.1	27098.6	26448.2	14868.2	32375.3	17009.1	13357.3
873.365	0.545533		4755.41	7536.18	3038.67	7172.51	5407.03	5910.09	7362.91	14881.7	8542.92	17311.1	6639.02	13781	17757.6	60525.2	115338	18448	23906.5	40195.6	68133.8	25191	42399.3	47093.7	23743.7	8709.84	9377.75	7811.6	19430.6	19701.7	33856.5	31169.7	89367	78778.1	19301.2	36997.5	27398.6	3846.33	5147.2	10681	5582.26	7596.32	16360.1	10446	5981.17	7978.15	9919	5071.99
226.928	0.545583		298770	350437	252708	249654	302999	280241	557427	772983	397946	829968	390934	630125	684470	3.79338e+06	3.17371e+06	1.16886e+06	910800	1.28674e+06	2.56738e+06	1.02068e+06	1.9201e+06	1.77342e+06	1.0775e+06	528308	401265	750088	1.51259e+06	980061	1.63926e+06	1.07483e+06	2.59187e+06	2.71028e+06	926847	1.49276e+06	1.94355e+06	277214	285252	573474	471435	587486	511266	77574.8	648996	484537	703973	533792
931.841	0.545617		865.614	756.611	1572.77	838.12	1167.84	1104.15	1322.99	1625.57	1120.02	5841.02	1915.87	1905.97	7603.37	7809.36	8842.77	4895.1	3963.45	3208.62	4809.88	4623.6	11532.1	7742.2	2750.84	1453.68	1096.91	9003.45	5424.97	5508.62	20460	2761.98	7753.6	14305.1	2841.38	9305.73	6417.7	3404.77	1270.63	760.093	2082.29	1444.16	1199.19	280.76	3791.73	1780.28	634.765	3406.58
1071.85	0.545633		9767.89	8555.79	6975.92	10488.1	9348.27	8484.86	16097.3	16408.2	10721.5	24179.8	15539.4	19116.8	27824.5	105941	132838	37433.5	30584.1	51130.7	86137.8	45975	57103.9	44773	37823.3	19117.9	12446.1	23093.2	42615.1	33362.2	61894.8	38648.8	114422	79232.6	25170.9	41463.2	32661.3	9719.53	15640.6	11484.5	10527.5	9873.94	10995.2	940.658	11225.9	12111.4	10510.9	12832
1029.85	0.545667		8972.28	7306.23	7266.25	8667.17	8188.72	7918.26	9176.73	17117.9	10654.9	19694.4	11896.9	17562.9	21423	115565	121734	29950.9	23284.8	49848	65512.8	24569.4	65473.6	49928.8	28394.4	14734.2	10701.6	15783.3	31307.5	21357.9	58726.2	31588.3	92707.5	94019.6	35281.7	48748	44510.7	6446.71	12921.9	13033.2	8161.54	8992.34	15601.6	13319.9	8179.44	11547.7	12780.9	6578.82
1043.86	0.545667		17135.7	15705.5	11681.1	23672.1	14847.2	15341	19563	32325.9	21359.4	47121.4	25369.3	33125.4	48686.2	187378	158364	61343.2	54149.2	94356.8	157253	62157.6	100615	75426.7	63300.4	24972.1	17657.5	33717.4	62290.2	40874.7	97534.4	49145.9	201682	182139	44382.4	103822	145523	9882.81	16418.1	22734.6	15387.4	18176.1	36807.2	33165.2	15677.1	19697.7	21365	14018.2
1139.84	0.545725		8621.84	1131.92	7204.33	8709.55	9023.75	10544.1	8168.74	6443.6	13767.1	21464.3	14740.2	17912	28193.9	99239.7	93882.3	27712.8	29740.8	46898.5	79370.9	42817.3	59901.4	43464.2	27226.7	16050.7	5554.82	26615.8	10576.3	29635.5	54339.8	18210.8	107615	94889.3	36373.4	56535	43378.9	5001.39	5491.83	10273	9330.35	20988.6	12789.3	14814.5	9887.91	10336.3	12218.3	11539.7
991.848	0.545742		9345.6	7400.93	6758.6	12835.7	9459.18	7041.14	9636.4	15582.2	15440.6	23011.1	12599.8	18155.2	29666.3	90433.4	131948	36656.9	33600.7	41256.2	68977.7	36240.5	61666.9	40495.5	34416.1	14830.2	11099	22902.3	47077.4	23027.4	53699.6	22080	112197	100864	29817.5	62144.9	83017	15975.5	16639.9	12297.8	9415.55	10996	19003	12842.3	10150.9	11156.9	11815.1	8475.04
165.088	0.5458		4405.16	4691.31	4955.82	6586.48	3725.42	4952.55	8321.74	10762.2	9986.48	13311.9	10154.9	9932.25	11997.7	36953.1	51333.8	15211.8	16237.1	19583.7	15294.4	10701.8	26049.3	14442.7	15401	7298.66	6578.12	13983	10685.2	14001.7	38403.7	20844.3	52860.9	25768.8	14711.9	30848.6	38845.6	7049.17	4767.05	6336.6	4659.07	6407.14	10211	5914.87	5663.91	8155.01	6255.25	5137.81
787.864	0.545867		9058.99	6920.65	7086.65	9820.25	8477.92	8581.39	12282.5	14890.4	13778.2	15680.5	15560.3	19020.2	30012.8	122087	135636	34491	32136	41761.9	68546	39623.9	18511	42292.2	27984.6	14205.4	10266.1	22641.6	37294.3	34234.8	61298.1	27075.9	98878.8	85993.5	27165.2	40524.2	81988	14900	15001.1	11893.1	9600.24	10735.7	13778.1	12753.3	9563.91	10694.9	12655.9	8754.42
907.865	0.545867		20362.3	15690.2	18068.1	18249.4	15980.3	16812.6	19040.6	37258.9	24834.6	53525.6	22808.2	37277.6	58322	201310	284705	57589.8	82843.9	104252	174872	74100.8	109895	86716.2	58431.5	34934.5	23233.1	50120.8	69997.2	51245.9	127028	57157.8	237554	207281	57660.3	116572	98909	11686.4	14904.8	24412.6	17185.5	19921.4	41813.7	43642.5	18148.6	21850.1	24709.6	14582.6
404.902	0.545875		10167.2	9264.12	7903.06	10676.6	8312.32	11683	12705.8	25978.2	13996.1	19915	16229.7	21012.8	24232.6	94929.5	86741.2	35727	37354	46382.5	72671.6	32156.2	72681.7	50401.3	32194.5	22004.1	12874.6	22998.8	38023.6	28401.3	59640.5	31441.7	128787	102685	33434.9	61655.4	52661.9	11061.8	13907.1	13272.8	11477.5	11427.7	23418.6	21213.5	11655.3	12852.3	12660.2	10071.9
976.863	0.546408		8514.39	2630.9	5718.72	8532.7	7284.45	6383.08	10151.9	15723.6	17065.7	22612.2	9528.86	16419.1	19511.1	77295.8	115124	23078.3	28289.6	34593	57237.6	14505.9	43929.2	46795.9	23147.2	13797.3	11850.8	19838.6	32871.9	25021	51770.7	25814.6	96533.1	87984	32614.7	52405.1	38099.5	3927.52	7941.47	10800.3	7839.83	9389.17	17422.2	10830.9	8055.76	9901.65	9722.33	7550.74
331.286	0.546633		2145.36	2407.57	1843.86	2792.42	1795.37	1078.92	3413.11	5326.4	4174.86	5738.17	4248.35	5480.29	6429.84	24254	18215.1	7793.51	4928.73	11676.5	38435	14660.2	13494.9	14768.4	8834.19	7290.16	3582.46	5868.8	21808.9	19710.1	8169.12	8320.3	9829.44	21463.1	8058.71	12708.1	12410.5	3933.63	4996.65	3241.87	4193.78	7573.65	6671.51	5622.91	4521.39	6931.04	4221.24	4360.28
568.894	0.546792		5633.46	5290.62	3262.39	6093.15	5840.08	6018.6	6821.33	9081.43	7457.49	14270.7	7502.08	10387.8	15899.9	60117.3	50831.6	16368.5	21252.1	25384.1	44680.3	17204	19801.2	35971.1	21029.5	8308.64	5225.76	9810.96	18380.8	10266.2	39634.7	14963.4	61057.4	55156.3	15764.5	21384.2	15405.4	3425.09	5579.35	8184.29	4959.2	5883.14	11177.3	6839.02	5393.81	6228.95	6486.6	4650.3
362.954	0.547042		2817.62	1560.53	1203.25	669.069	3442.6	443.697	1159.44	4845.76	5291.49	5724.92	1589.09	2809.98	8565.65	11621.1	24693.4	2549.42	5358.84	14921.8	23261.6	2933.42	22272.2	13726.5	5412.22	2349.97	2339.79	1117	5682.68	3480	9602.2	6066.62	30976.1	27686.7	7065.18	6576.63	7304.61	1686.74	3553.19	9948.27	5886.23	3066.83	2024	3660.94	4995.51	3282.97	2102.93	1711.24
1009.86	0.547067		2923.69	1814.38	3452.59	6335.91	5806.62	2889.35	5977.45	8890.12	6494.74	10508.1	3750.76	9624.67	9394.34	59948.2	68894.9	17696.8	8432.6	26711.6	44500.3	16668	42972.9	21133.8	15940.6	8182.73	6063.9	8186.65	15568.2	12905	29903.2	14945.9	49971.5	48353.9	15960.1	27783.3	11173.6	3509.92	4107.72	6116.73	5222.47	5589.26	6442.78	7405.64	4481.79	6137.34	6759.88	4214.92
1017.86	0.5472		5258.74	1600.03	5005.89	4921.32	8593.38	6724.44	7367.57	12375.1	12936.6	18965.4	6413.67	13284.1	13157.6	53582.2	75974.9	16033.7	22029.5	29566.1	59183.9	19095.6	45240	31976.6	19062.5	6366.45	7196.4	11311.3	8299.97	16393.2	41842.7	20460.3	59220.7	35343.4	25844.8	38366.3	36613.5	4698.26	8865.95	8934.04	6702.18	7860.44	11806.9	9055.79	7293.2	8927.75	8829.99	5484.09
472.895	0.547408		22845.1	20916.5	17423.2	26047	21239.6	25500.3	28775.4	53707.4	35519	47364.6	35381.4	55097	55266.6	248065	220513	90538.6	90047.3	100382	171284	79771.1	164586	172937	76664.7	46137.4	27021.4	46563.5	99968.8	66587	143757	72977.4	255925	158256	77193.8	154882	138718	16895.6	20752.7	57157.6	34854.7	45937.7	52252.2	46403.6	26368.2	58355.7	57523.2	24328.7
857.864	0.548025		651.266	1447.91	1014.54	968.574	1515.56	1063.75	1445.8	3200.17	937.827	1233.1	1496.83	2144.55	2623.38	7728.03	8434.13	3702.28	6020.93	3223.02	7031.69	4985.91	5266.67	5986.37	3599.38	2421.05	1406.99	8832	4345.3	3399.73	19345.2	2262.05	19190.4	26561.7	3556.48	15707.3	4865.24	2732.07	1654.27	1890.74	3415.7	1812.1	2760.18	1833.3	1663.72	3668.08	1926.64	2776.58
1097.85	0.548617		8260.96	6890.09	5870.87	8429.87	7102.45	7908.62	9961.26	15090.5	10586.3	18148.8	12950.1	15978.3	17882.8	104476	92929	25062.2	27213.1	42021.4	57126.6	29683.8	62280.9	36511.7	32815.8	15602.5	11166.7	14245.7	32302.7	23062.1	42911.1	32131.6	76815.1	79134.5	23012.1	29213.9	30365.9	5650.83	10640.8	11967.5	7133.97	9069.55	18800.4	12632.9	8023.7	10655.2	11146.3	7080.86
745.876	0.548783		4879.3	3057	3400.95	5161.4	4653.12	5798.31	4013.66	8100.54	5591.64	8808.06	4703.59	9017.91	8570.3	41927.3	45191.8	12284.3	16563.6	19628.2	28796.3	15330.4	38568.9	35490.4	6971.92	5761.59	5835.36	8491.8	10427.4	12522.2	22302.6	14933.5	40507.2	49436.4	20339.9	27652.2	35848.8	4269.93	7403.65	5627.37	4999.97	5571.6	10384.1	7208.14	5231.38	5485.11	5988.37	4496.45
542.919	0.548783		2908.55	3078.73	1954.14	2688.67	2496.21	2600.34	3725.33	5125.55	3951.15	6925.42	6412.46	7981.22	8562.9	39296.4	16504.9	9167.34	9956.13	12309.2	13148.5	17763.5	18100.2	24944.1	16882.4	4100.37	3737	10924.3	12091.2	9776.41	33382.5	9582.73	36647	25469.2	5941.7	17828.1	20142.3	8648.38	24800.4	4767.72	6515.99	6059.9	9685.21	6363.13	5469.55	3277.02	5562.04	5409
941.36	0.548833		6788.98	7920.55	4812.9	6756.87	8496.12	5551.01	6009.87	13044.7	8841.08	19537.8	7505.88	13880.2	18504.6	104587	71325.5	25101.8	21508.4	37810.3	51593.5	27779.6	61039	28927	31522	10924.3	8418.89	13721.1	19257.3	16076.5	28742.7	33483.5	79676.9	37069.8	15212.3	40300	53770.8	4102.33	6681.53	10314.9	5920.6	7740.57	14360.9	10999.2	5517.66	7786.68	9747.85	5190.4
1049.83	0.548942		1437.61	1230.76	1606.07	734.22	957.583	952.61	1226.29	2107.6	1385.62	2997.25	1780.97	2894.38	8627.55	12391.5	8329.07	2777.92	11891	13667.1	9897.87	4098.03	5801.92	6051.28	3087.24	1757.76	1551.7	9964.01	6628.08	7496.41	5825.19	3977.1	20683.3	13837.1	8597.05	17880.7	17132.6	3498.85	1580.21	1419.02	3525.6	3264.6	3204.9	1896.47	4643.82	2540.08	2875.24	3109.1
217.046	0.548992		20471.6	18562.4	15697	16871.4	20307.6	17660.8	26513.3	36062.5	23344.2	42625.7	32608	32570.9	40294.6	177140	223748	61251.4	59569.7	87644.7	138365	41091.2	130603	97014.7	65185.5	39818.1	22322.1	45162.5	77835.2	64981.1	118158	47800.6	174911	168875	62966.1	100991	132183	39281.9	42045.8	24480.7	24082.9	27296.3	35898.5	27957.2	20276.9	30530.4	19952.1	23562.9
362.91	0.549075		147828	168145	106553	189376	144694	141035	208686	290773	233669	386513	232231	297326	422219	1.89911e+06	1.86993e+06	522801	543827	678450	1.11721e+06	653219	1.09948e+06	793302	502717	265518	198843	295257	578285	470924	1.11612e+06	471612	1.08818e+06	1.30633e+06	460842	694544	921045	124872	144510	368419	217222	276912	279049	299108	317736	356656	244586	278969
651.875	0.549458		6251.08	7613.56	4807.51	4898.07	5999.37	8784.97	8405.24	13076	10204.6	14446.6	10998.1	14439.7	15420.7	90104.2	99507.3	20121.9	21023.4	37208.8	30848.2	18045.2	53730.1	46188.9	21585.8	10587.9	7456.33	17369	24864.4	20469.6	51241.2	19719.2	57658.8	76313.1	13570.8	36686.5	41593	10360.4	17128	9131.89	6906.28	7809.7	2595.9	9177.02	7275.81	8176.93	8482.3	5857.02
1166.35	0.549458		2560.36	2223.45	1547.15	2588.8	2381.91	2329.39	5655.01	5187.62	4127.65	5450.62	4000.05	5112.33	5970.53	25867.2	30148.4	7276.04	9786.65	11861.3	17605.1	8467.98	16458.8	14215.7	8937.72	5236.66	3395.48	4883.83	9355.27	7616.35	15279.1	9370.02	45622.7	32672.5	8222.39	12287.8	15959.3	4089.5	2920.74	4597.69	2755.84	3752.36	4000	4253.29	3369.32	4379.39	4543.68	3007.29
499.9	0.549608		8361.7	7802.54	6282	9054.57	7135.2	8621.24	9191.12	14637.8	12688.9	22230.9	8357.21	15965.6	24749.9	82737.6	60387.1	23466.1	26590.7	33661.7	54703.7	30360.8	66313.1	38800.7	24302.3	11803.4	8293.33	17498.8	29295.4	23922.6	45678.3	24564.5	79917.2	86551.7	23128.5	41099.1	39782.6	5514.96	5617.53	10229.1	7708.73	9255.32	17162.1	10569.7	7999.39	9930.4	12525.1	7267.64
636.888	0.549692		5647.91	6789.58	4562.05	8554.38	6118.31	6726.11	6804.69	11507.6	7427.48	17099.5	6503.43	12720.1	17999.2	37168.6	34480	15787.5	22677.6	25739.6	53892.4	21534.8	52478	33306	20846.8	7329.02	7013.68	16379.9	28170	15195.7	36423.6	20841.6	66631.8	33036.5	17024.6	33725.5	37755.9	4537.01	7606.24	7989.88	5557.04	6657.41	12989.7	8118.56	7022.24	7026.34	7173.12	5045.56
1050.84	0.549725		5859.13	2161.55	4989.14	3864.7	2012.53	1909.95	3341.72	2539.3	7403.17	15009.3	5415.15	6800.66	11971.9	61017.6	49901.9	18372.6	22821.7	30180.5	43194.8	15210	46126.1	25638.2	16693.1	1955.66	7322.17	14576.5	17568.7	6339.3	32550.8	15389.3	58355.7	29455	9943.64	25602.6	36734.1	4635.77	7222.72	7276.49	6504.73	6537.85	7125.51	7134.47	6998.33	5696.93	7965.61	6394.46
446.879	0.549825		1920.92	2452.64	2263.62	2410.95	2622.16	2466.23	5129.59	5075.94	4489.13	5865.56	4984.01	5757.33	7021.01	25354.7	30873.3	11676.4	10827.1	15569.4	27138.4	14138.3	18035	15821	9635.03	3517.96	2415.41	6071.95	10105.1	9489.9	18219.2	9199.98	26504.9	18762.6	8807.45	13785.3	7493.39	5456.74	6290.91	4610.33	3661.95	4480.4	4451.73	4478.45	3969.48	5184.9	4489.06	4597
124.061	0.54995		9877.95	7859.28	7986.61	12406.5	10463.6	9689.83	14594	26189.6	14955.9	29210.3	16007.8	20999.3	27988.4	128073	117929	30963.1	38712.5	46810.4	69531	25831.9	64084.4	23869.8	35550.8	19107.2	14449.9	29999.8	39646.3	48152.8	87794.5	38348.5	116676	107650	30632.9	58011.3	64802.5	20351.8	16905.6	15236.4	16930.9	18544.6	24616.8	17941.8	16401.2	17357.6	16881.7	21825.1
910.862	0.55		1383.05	1610.52	1034.53	1281.41	793.617	1571.84	2085.84	3065.19	1922.59	5933.63	2736.6	2414.52	7363.85	8799.33	10190.8	3612.85	9616.83	9878.02	6533.83	6050.07	16928.8	5695.13	3283.89	1982.5	1370.92	4147.53	6770.09	3572.34	12120.3	5111.21	15343.4	26269.2	5882.05	18730.8	17010.3	3635.82	3317.07	2415.66	3151.55	2518.94	2659.9	3164.37	1713.02	3717.49	1578.86	2003
228.932	0.550033		7819.99	4388.22	5069.54	2481.89	5571.83	5885.94	9696.18	11362.4	8826.25	13477.5	7230.1	11499.3	13420.6	67710	61458.1	18605.7	21077.7	27303.7	39162.9	28901.3	36569.4	37100.5	20555.5	7195.39	8323.09	12922.4	19150.7	18625	42707.7	19342.3	73141.7	50825.8	17005.5	18132.1	36920.9	5203.78	4859.51	8111.74	6028.41	6490.55	13319.4	12584.8	6556	7303.7	7287.36	7020.37
1095.85	0.551233		1594.09	608.492	519.491	672.634	675.057	1376.69	3506.16	1860.96	1332.62	3218.94	1672.04	1675.39	3742.51	5148.97	7778.97	4561.52	10151.6	12183.5	4856.33	5595.07	9733.22	10157.4	5067.22	3571.56	1510.77	3867.42	5868.28	5761.44	9505.54	7590.74	23134.2	25768.9	5421.8	9247.78	7196.43	3215.53	2397.1	2731.45	2612.09	2667.4	1612.42	2945.08	8744.67	3282.08	3034.21	2666.24
786.857	0.551867		9729.58	7855.32	6406.26	7047.77	11952.9	9246.66	10714.1	15883.3	12947	21954.1	14697.6	17911.7	27069.4	63305.5	116495	31505.7	33499.4	42508.4	58864.8	19224.7	61240.7	67262.5	36673.9	17099.6	11069.6	17433.4	42580.7	26984.9	49369.5	26606.3	78594.9	45805.4	25527.8	30358.9	36989.7	9708.47	15479.3	11005.1	9644.9	10348.3	18840.2	10934.4	11213.7	13011	10993.1	11287.9
294.919	0.552117		27883.4	24251.1	20578.9	38125.2	27839	26574.3	38381.3	65307.7	43320.4	82892.5	45196.6	58650	63949.6	373361	359465	96606	103565	168245	251879	129051	187609	149716	96571.2	44415.5	39026.9	57199.9	123314	89261.3	207092	88001.3	317264	299600	87673.5	132168	143198	24635.8	25363.1	69072.8	42654.4	58232.8	46736.7	66332.3	61228.5	69002.6	55964.6	56299.2
907.362	0.552367		7373.55	5840.16	4509.24	9608.55	5632.9	6003.1	7687.47	13248.4	9427.32	19706.5	7859.45	17104.5	22863.3	88554.1	71048.7	23272.4	23440.3	37912.5	68866.6	31836.7	40559.7	33497.3	23031	9775.04	8502.31	15084.1	18975.2	17595.9	57294	32462.8	93898.9	52483.7	17560.6	37136.6	62183.8	3956.97	7786.87	10640.4	5291.54	8078.01	15892.8	10231.7	5557.55	8189.64	9009.95	5104.6
1131.84	0.552367		6804.66	8213.51	6185.77	5688.62	1694.78	4833.95	5952.6	14022.3	11976	22313.1	11549.7	17608.9	18014.6	104593	74458.6	27987.6	24829.6	41065.2	53879	26336.9	58377.6	39071.8	26888.9	12438.6	9685.94	12502.5	24257.6	4130.43	34138.7	24497.6	98304.8	82745.6	23128	39920.6	47894.4	4818.61	6367.68	4628.69	7531.39	9030	13350	10518.5	23975.6	3311.94	3949.34	6107.82
158.939	0.552367		107559	160182	107986	110951	157891	137027	149594	316919	173104	220429	256097	304084	399367	1.71456e+06	1.4585e+06	523141	404407	445032	1.14494e+06	360497	888851	899171	358324	243699	203895	214964	652332	540945	629755	464711	858749	1.32609e+06	425878	689967	941171	124495	185220	251588	236320	260293	61436.6	47606.9	289903	224202	312709	244608
791.868	0.55255		7329.67	5325.1	5218.13	7444.06	7628	9120.55	7033.91	15920	9598.51	15891.7	11953.3	15340.3	17616.9	66757.7	82114.2	22892.9	22666.7	38685.6	52066.9	23118	41751.9	47984	23622.5	10128.5	9264.63	10970.6	23594.1	19737.6	42726	21645	59168.2	75897.1	19503.5	39825.1	40917.7	6426.29	5531.67	10513.5	6994.85	8032.59	8948.97	10515.9	7788.1	9630.95	10247.7	6264.63
949.86	0.5529		7150.39	2222.84	4684.24	8578.5	8824.96	6137.23	6916.35	11609.1	7369.11	16324.6	8380.57	15299.1	18510.5	69008.2	38800	22004.9	26866.2	35856	39069.7	24426.4	47107.1	27521.6	22507.4	10321.6	7722.37	15110.3	33408.3	15960.8	39998.4	18027.3	57964.5	61961.2	18570.3	40249.1	42853.9	5017.97	10684.1	8704.41	7195.61	3238.81	14329	9265.42	7371.79	9218.27	9246.26	5953.11
678.907	0.55295		5707.46	3509.16	2541.54	3699.19	3795.97	5288.69	2653.99	8404.07	7529.02	3491.86	4437.07	9138.75	12911.2	37269	65082.8	17148.4	13132.8	18065	35523.4	13295.4	37856.8	19503.6	16920.9	6118.07	3707.11	10551.4	11658.1	15599	43633.1	13347	40089.3	59079.1	11932.1	23101.3	24306.9	10936.8	28501.4	5822.01	7485.12	7069.78	12101.3	8113.07	6915.51	4554.77	5986.46	6739.3
704.882	0.55305		10954.5	9741.02	6815.93	6803.69	10142.5	8155.29	9243.67	15384.1	8837.1	22320.5	12061.8	16786.7	18505.6	92856.7	118064	20882.2	31372.5	45999.5	55420.2	32947.1	44012.8	40385.1	29432.3	11681.5	8072.5	22044.7	38491	21749	48987.7	26931.9	97189.1	90529.2	34328.4	53222.6	44469.9	5482.73	9228.71	10337.3	7960.45	9103.81	17679.8	11440.9	7953.41	8913.67	10511.9	7281
1063.85	0.55305		8331.58	6981.46	6348.66	7284.25	6478.41	7761.53	8495.54	17174	11575	18999.6	12656.8	16964.9	18943.3	98871.3	126177	23165.6	28789.8	47270	60146.4	27290.9	56621.1	40944.1	28793.7	15828.1	10508.5	14470.9	33879.9	21123.7	43927.3	34395.5	88104.3	79635	24190.3	41461.9	42781.8	5676.57	8937.41	12436.8	9637.17	8997.44	15971.6	12285.1	11132	9614.16	11356.6	6444.01
677.881	0.55305		1695.44	2215	2073.83	2846.77	2638.85	2387.12	3942.18	4734.32	4618.37	5650.11	2991.83	8997.94	9434.92	26888.5	42626.2	8111.06	11180.3	14134.2	17293.6	9507.93	16407.5	21407	8897.08	5279.96	3400.93	7879.19	9640.78	8930.86	20880.5	9809.1	28744.3	26135.9	8331.19	14200.6	16826.8	3236.86	5294.15	3717.38	3575.67	3957	3460.75	4390.2	3136.8	3787.82	3850.7	2999.88
200.928	0.5532		2032.9	1272.07	2986.32	3295.97	4605.15	4339.69	4583.6	7150.32	3882.33	5918.48	7026.73	8221.2	9710.78	34910.3	31962.3	8957.08	12602.4	19476.1	18699.8	6336.89	18658.8	22366.4	11945.3	5674.03	4609.16	4591.07	9119.83	15712.1	21335.2	10129.6	26971.7	28599.5	11834.1	16962.1	21116.8	6075.5	6823.27	3545.03	3490.15	3306.05	7128.51	2687.63	3618.31	5718.75	4351.56	4542.53
870.832	0.553242		5295.98	2146.17	5220.41	3566.59	1836.83	1758.51	5013.89	6088.35	5211.37	14073.5	2993.3	3948.58	17345.9	27477.9	23414.4	13676.3	17511.2	13394.4	43841.1	14240.4	47037.7	13965.8	11941.4	4819.48	6964.51	8338.83	10192.2	9490.07	33583.6	10248.7	17901.2	25135.3	13582.6	35164.1	42389.5	6380.33	4769.48	5705.76	6377.02	5297.33	5027.8	3869.31	7834.05	6553.73	4199.38	7311.6
90.9982	0.553242		2774.45	83416.7	67121.9	3550.87	4935.94	84469	6098.29	178242	7933.61	10387.5	6882.13	8984.24	11644.6	857909	47326.6	12322.3	20421.6	390658	603397	319492	578028	509023	14614.9	5727.87	4687.75	195626	11514.2	9370.33	567344	13519.6	40222.8	36714.9	282834	441397	31362.8	3025.69	7713.39	153285	123453	143846	5480.23	152518	116833	4685.97	5708.82	138090
364.915	0.553367		5773.3	3150.72	2394.81	3826.57	3504.64	3266.67	6688.26	7064.49	6055.56	7733.1	6067.5	7565.15	8777.34	35022.2	40190.3	15975.5	14392.6	15680.9	23636	12330.6	30948.2	25326.9	14610.6	5466.6	4644.43	7566.48	13220.3	12039.4	21707.9	12428.9	53156.1	46641.6	14294.3	15183.7	23408.7	3442	5083.13	5954.77	4306.84	5321.79	9804.23	5728.29	4858.71	6106.12	5732.05	4514.56
227	0.553367		25632.1	31404.8	18680.3	29847.7	27869.6	23973	33583	47942.2	40081	69175.9	39948.7	52198.4	60924.5	274868	260321	83126.5	93334.5	109342	223276	123129	191612	130800	85061.2	36060.7	27275.4	72158.1	98031.5	77191.4	159436	74171.6	324569	283357	75703.4	170063	151702	20073.8	21782.1	33067.6	26198.9	40687.8	55543.2	48356.6	29338.2	36719.7	47397.3	27160.4
297.595	0.553367		353.378	291.401	111.619	411.139	339.699	400.072	376.853	715.022	489.349	860.732	697.216	715.87	858.858	3653.42	4961.69	1092.23	1005.74	1681.45	2899.79	1487.17	2772.6	1960.12	1457.23	830.507	570.041	916.375	1575.01	1226.19	2726.73	1408.45	3866.26	3234.02	1303.79	1798.98	2507.53	767.832	635.449	732.787	449.053	473.672	644.208	700.192	661.388	770.641	557.302	627.237
1086.87	0.5534		6176.3	2294.1	2975.33	1322.49	3959.2	1775.71	5661.1	9469.55	7083.72	15809.7	4629.96	11989.7	12664.7	66007.4	82207.6	17518.3	22476.1	28302.4	23437.3	17268.4	29222.5	26605.2	18916.5	9165.47	5182.62	15196.8	17233.6	17361.5	35273.1	14361.7	73495.9	41967	13287.1	38981	16362.4	10965.6	19761.7	7162.69	8060.21	8032.3	13779.4	3525.64	7671.34	8339.61	7715.35	6488.66
719.869	0.553433		7559.22	8271.66	6826.25	8192.59	6748.94	7944.5	14740.1	15606.9	13011.7	23715.5	12186.8	17162	26932.6	85597.4	122184	30930.5	30386.5	39239.8	60041.3	33583.5	56158.2	42524.2	24758.1	11078.4	9250.55	23800.1	37930	28475.8	38232.1	18931.6	104633	48138.7	24015.9	55335.1	44641.7	12457.8	12815.7	10766.6	8508.69	9294.32	12157.7	11029.6	9045.53	7944.53	10930.4	7762.64
336.909	0.553433		11326.3	9538.87	8516.31	14663.6	11300.3	11014.6	14072	21202.4	17402.9	26599.5	20769.3	24007.8	30563.6	101939	120108	43339.9	43059.4	65035.7	93629	41924.9	72137.2	55022.9	43892.4	27958.8	14318.1	20159.8	43660.1	33880.5	72468.1	36231.4	103504	97130.2	25048.1	58769.9	55615.6	14217.5	9315.08	15559.4	13384.5	23267.6	26007.2	21911.4	13958.1	29810.5	15905.4	12352.7
880.86	0.553433		30381.4	30656.7	25159.4	30749	23543.1	29029.7	28491.8	50730.3	40938.3	55561.2	41654.5	54073.4	79248.5	291825	246905	78792.3	96321.3	116129	178869	77689.7	231015	123564	79553.5	34148	30819.3	61908.3	133113	71810.4	142068	81511.1	254773	292107	77756.6	176109	139482	22756.6	21725.4	35618.1	26467.4	56497.4	60742.2	67401.1	28829.8	62301	35399.9	23833.6
540.888	0.553508		28950	24920.4	23450.9	35645.9	28906.9	31932.7	36097.1	56686.1	46501.7	70259.7	43890.6	61535.9	78466.3	316043	271336	111083	112216	155534	203782	123923	208830	175583	99234	50467.7	34261.4	55121	154141	90120.2	153842	92174.7	394824	342672	92241.8	133303	165139	30624.1	50870.4	71942.8	50544.7	50199.9	63145.3	67715	32781.4	72493.1	63476.6	30677.2
961.856	0.553508		8449.08	9560.53	6384.17	7781.62	9451.91	11045.2	8912.94	17178.7	12341.3	24584.7	16446.4	18953.5	25544.8	112627	141838	28507.3	32143.3	41757.8	67170.5	27756.7	70690.1	41472.8	26965.9	13169.3	11703	15329.7	23752.7	23254.2	67688.2	26675.2	109061	62484.2	23526.8	54806.2	43692.1	6982.96	6930.85	13350.3	8798.54	10956.6	21894.6	14495.7	7422.18	11727.6	12841.7	8017.37
881.865	0.553508		6088.85	6040.09	5755.27	5921.14	8429.13	6433.83	2958.59	11286.3	13755.8	12749	10154.6	16228.4	12907.9	83734.3	32248.6	21845.8	26670.2	34335.4	42739	25917.2	29907.5	29349.2	17477.8	9884.48	9424.69	16294	24442.1	18936.2	27329.6	20474.6	65126.9	33670.1	16575.7	36340.4	15260.7	5134.24	9668.54	8348.83	7097.52	7656.31	14424.6	8269.26	6578.23	7456.06	8245.78	5947.71
447.894	0.55365		10323.5	7189.96	3727.08	8275.62	8875.21	6242.27	9448.78	14180	12047.5	21060.1	10457.7	15503.5	16405.8	94448.4	71224.2	27920.4	27803.4	36624.7	50030.1	29449.2	44135.3	36704.1	25142.5	11335.3	9182.58	22247.3	27934.1	25336	51046.9	22132.6	66885.4	86942.5	31958	50570.2	45187.7	14701.7	11083.8	9839.59	8430.28	9263.88	11806.8	12183.1	7698	10134.1	9494.85	7813.14
567.893	0.55365		10878.7	13616.3	8166.82	7915.15	10558.2	9284.09	11455.4	21887.7	15545.3	25896.9	17660.8	22735.6	30641.6	131113	102669	38994.1	40197.4	63199.4	106973	43878.9	73189.2	64945.7	32975.3	17998.8	13141.1	27641.2	56696.2	31729.8	68989.5	36490.8	146450	125333	47021.8	51125.7	49518.5	8215.42	10153.4	15571.3	11571.9	13270.2	25795	22025.1	12362.7	12707.6	14720.9	10949.2
676.876	0.553758		28425.4	19632	16259.1	23558.7	17494.3	24100.1	22232.7	40451.8	33116.7	42807.3	30338.2	44104.9	64505.3	234854	198720	69282.4	79207.9	93532.4	142071	67687.3	138271	106322	70816.8	42475.1	27313.5	50981.9	108846	59073.2	129014	70028.5	207071	186687	64743.4	91187.3	122093	23042.9	16780.9	28684.6	22336.4	31768.7	44401.6	44028	23082.3	51840.5	26844.9	20006.6
663.912	0.553842		1635.11	1317.69	1686	1387.71	2513.82	2229.94	3931.95	5031.45	3469.13	5332.49	3204.32	7001.43	7074.51	8532.68	40776.3	7075.09	5336.99	13160.7	24004.1	13329.5	16297.2	14849.3	5368.11	3448.58	3163.4	4174.2	9451.8	9139.47	23409	8486.08	8882.98	35331.8	11748	18563.4	10648	4391.81	4502	3797.02	3282.03	4047.75	4385.04	3376.98	3614.69	4417.16	4195.19	3785.12
317.306	0.553867		2182.52	1782.01	1451.66	2168.01	3909.52	845.379	3632.29	3945.67	4443.14	4315.6	3512.83	4365.3	5192.62	32974.1	9293.19	6147.26	8280.53	8653.24	19649	7237.56	5801.7	11796.3	13851.7	3442.91	2738.09	4741.01	10170.6	13399.2	18488.7	4796.6	18260	16555.6	8557.4	18617.4	22660.8	2737.87	2400.6	3617.51	3301.21	3112.98	3625.35	3489.75	2977.21	3252.52	3142.84	3051.33
839.871	0.553867		20491.9	25616.5	14655.6	30596.4	17353.5	21369.1	20669.8	39844	29456	51943.8	29051.1	43829.5	49297.2	256821	194327	85557.3	75181.9	119590	137784	94586.4	187272	98333.1	67760.5	32088.3	25647	49305.4	93191.1	67402	110086	65303.7	272040	236281	62777.5	138591	114795	14118.3	17263.1	28882.7	20088.9	43074.2	48074.9	41726.3	21134.9	25916.6	29037.1	19212.5
595.92	0.553867		731.483	2039.43	1536.37	2491.62	2204.21	1946.41	4077.1	4233.51	3891.97	4547.66	3983.9	5088.71	8291.59	20381.1	18497.4	6242.86	8023.39	12410.7	21043.4	3501.67	21619.2	10145.5	4259.66	3071.25	2733.02	5726.14	8048.44	8072.11	16732.1	6940.72	30109.4	29658.6	8997.08	11769.5	8460.84	3958.67	5152.3	2966.18	2628.09	3260.01	3551.21	3412.6	4682.8	3496.38	3485.44	3367.3
166.072	0.553867		27456.1	25492.8	20851	28024.3	23320.7	21124.9	36511.2	45506.2	35677.6	58959.8	39977.4	49151.2	52478.8	204083	237657	68008.8	107027	99755.6	154091	86091.6	165241	154852	99268.9	36093.8	31350.1	56349.5	91592.9	94554.3	159854	77531.3	220975	192745	73629.6	104649	137801	46382.3	37083.8	34540	34883.3	38647.1	38312.6	37416.6	31143.3	41747.2	37024.1	39636
90.9523	0.5539		96452.4	109549	81303.2	87065.4	107623	99734.9	80082.1	177345	162723	208224	134001	217513	206072	769321	845982	375082	296361	366783	830684	309078	103131	508599	319365	168181	128755	207657	388056	291047	495858	292113	547422	506939	257192	431901	609871	221884	128093	155710	147965	183667	121931	37899.5	199359	144470	221892	170924
1077.85	0.553933		4633.24	1618.35	3838.16	2552.67	6290.19	3027.85	4985.09	9066.8	7743.49	11295.2	4596.18	9822.91	10026.5	44753.6	50261.2	15966.4	16384.9	23704.6	16174.7	18429.8	26709.5	17844.9	8337.84	4559.13	3611.67	5468.55	15610.9	10153.1	28376.7	14361.4	61273.8	53519.2	13041.2	17811.3	11499	2864.97	3907.79	6291.27	5294.25	5465.59	10749	7315.11	4978.33	6445.5	6298.93	4640.64
432.907	0.553933		5770.94	5086.06	4190.97	3421.71	4040.95	6682.93	5613.68	9565.12	5970.91	13267.7	7505.26	11382.4	12349.3	47615.4	55953.5	14370.3	18897.1	24578.4	28492.7	16991.7	34931.8	23352.8	19487.7	8935.23	6619.63	12554.5	18909.3	13914.9	34298.7	16856.4	60695.6	43201.8	16490.8	32528.8	21345.6	4100.83	5975.34	7183.13	5497.95	7042.29	11553.4	7618.39	5294.54	6505.12	6049.42	5590.65
609.885	0.553933		5163.15	3875.34	3276.52	4374.27	2788.91	3890.29	5829.73	9187.19	6063.26	12581.6	6752.92	5408.2	8834.04	38420.5	26666.5	11649.7	25380.5	20270.2	26757	13135.2	13375	30754.5	11678.9	6756.71	7966.43	9459.7	21604.1	13348.4	25942.7	10098.9	39859.2	36179.5	11162.9	23922.3	30340.1	4234.46	7944.53	5908.55	4445.93	5138.68	7690.3	5647.33	4859.89	5753.95	5489.83	4215.56
1153.85	0.553933		4154.62	5541.69	1916.21	2700.61	3057.45	6047.51	3228.14	5097.7	4377.91	5969.57	4835.3	4922.82	13484.5	65040.4	93404.2	10283.2	13627.6	12915.9	56881.3	12715.2	17261	7330.07	22414.6	7518.11	3755.74	13089.6	13989.1	13982.4	14727.8	12550.7	56658.1	70605.5	12147	35826.8	10076.1	4648.23	7681.5	7737.76	6128.93	6468.43	14083.3	8764.88	2880.98	7900.75	7946.12	4827.96
541.892	0.553933		4095.53	1830.38	1941.59	1268.24	1519.58	2360.28	3589.15	6577.25	5296.31	6482.55	4363.49	6332.51	7459.2	22553.3	28156.4	9792.08	10869.4	14300	23568.6	9494.97	27740.3	15279.5	13848.4	1739.39	4624.59	6822.98	8346.68	10502.1	22341.3	11236.1	25667.1	33846.3	8068.66	20909.6	19659.8	2678.34	4343.07	4163.34	2656.16	3774.42	3566.55	4131.89	2943.59	1855.52	3610.24	3063.44
422.871	0.553967		8442.93	7950.85	7868.94	7498.86	8074.37	4010.26	9879.03	11025.9	10147.3	16469.1	12464.7	17450.9	21605.3	49420.3	68658	24339.1	31972.7	25857.5	53373.5	34851.8	53555.1	40644.7	28083	6921.66	10995.3	27543.3	22336.5	37969.5	36698.3	19300.9	39636.1	66091.6	24372.7	30632.2	60429.8	6913.74	5616.62	9965.06	8480.74	6335.08	10148.9	2615.28	10342.4	13126.6	9248.71	11276.4
1194.83	0.553967		11319	10521.9	3235.79	4108.89	12091.2	8426.87	10226.6	12685.8	13640.2	25288.9	16627.4	17953.5	22543.9	97920	82012.8	31462.6	34981.3	37711.3	60887.6	24336	59533.5	64144.6	29692.2	16533.2	10030.5	18813.7	30630.8	23275.6	52053.3	29043.5	88106	70903.1	27723.9	51430.3	58538.6	6798.69	10684.5	13659.6	9898.74	3577.16	13974.2	14124.7	55495.2	11580.3	8987.13	12819.1
1187.34	0.553967		1978.44	2167.65	1616.08	1814.54	2412.65	2623.63	3622.16	5827.49	4770.81	840.173	3059.06	6369.29	5949.5	38694	35658.9	9095.05	9604.66	15653	14220.2	9523.67	26675.7	13960	9600.47	3926.84	2904.39	5674.25	8718.72	7586.73	20933	13404.5	37915	27484.4	10794	19196	12545.8	4012.44	4576.81	4650.64	2784.77	3458.65	4527.91	5385.98	1367.75	4055.65	4430.17	2570.32
805.37	0.553967		6678.37	4795.37	3075.43	4437.4	7260.42	4172.61	4586.97	9826.2	7925.32	11349.7	5741.05	12519	16544.9	51341.1	81518.6	18949.2	15887.8	30814.1	37725.5	13259.7	36563.6	41560.9	20705.3	5578.28	7513.79	12901.4	14383.2	5329.47	25201	15002.3	73848.2	28199.9	14546.5	21357.3	35094.7	2903.66	6112.42	10313	10102.3	5778.28	7786.11	8002.87	11406.5	6759.2	7867.95	4279.39
459.934	0.553983		1769.34	1948.36	1380.12	2322.24	2045.93	1804.67	2565.27	2594.4	3560.18	5297.47	4764.37	3660.32	5913.26	18684.3	22708.8	5804.16	8641.65	8655.42	10926.2	10447	15294.8	5000.87	5973.52	3667.88	1940.78	7458.29	7308.11	7529.09	20300.4	6511.27	23933.8	30438.6	6268.15	13194.6	11925.3	3763.43	3996.84	3165.74	2917.57	3183.38	3343.42	3442.99	2664.65	3018.28	3294.99	3386.68
744.87	0.554033		26040.7	23137.6	19288.1	29770.8	26969.9	25600.9	45354.6	51462.9	42865.1	55561.5	40003.8	56575	60360.4	301047	260057	98446.8	102011	142952	189552	94736	176109	131707	82747.2	51468.6	25992.7	57634.9	138349	89664.5	163756	76801.7	353611	231882	101662	115142	199436	19051.4	21630	36700.2	27600.9	58408.3	61776.7	69700.7	29704.9	65032.1	34434.1	25527.3
1187.84	0.554033		803.618	2361.02	1712.85	1413.78	3836.07	964.575	3362.47	4770.72	4041.51	8897.78	3198.4	5505.44	9270.54	30586.3	42909.8	5594.58	9715.14	8713.25	12247.9	14220.4	30343.8	21331.2	6836.33	2466.21	3434.67	5837.21	8309.56	9078.62	22869.5	10764.8	38852.5	21952.9	9520.49	14075.4	7953.96	5201.79	2576.53	2934.55	4319.19	4647.67	4335.11	4559.67	4392.88	3584.55	3987.68	3989.23
218.049	0.554042		1277.06	1287.09	1037.38	2163.6	1540.43	1253.23	2983.21	2724.79	2941.55	4880.22	2320.89	5513.05	5540.21	18470.7	17622.3	4445.71	10367.8	6134.86	8529.37	5451.7	13419.2	13080.7	4172.84	2502.83	2008.2	5123.09	5737.87	3826.45	9820.23	5579.96	14576.3	23074.9	8739.4	13852.7	10706.5	3083.31	2032.99	2510.74	2340.29	2660.81	2860.26	2698.24	2439.89	2721.17	3025.18	2362.78
1030.35	0.554042		2158.96	2141.32	1221.53	2188.09	2030.89	1807.31	2590.69	4321.85	3601.95	5179.74	3713.26	4645.71	5287.63	23038.8	29405.2	6663.04	10604.9	11468.4	15700.4	7893.13	15649.8	7099.29	8236.33	4605.14	2947.37	3807.35	8172.24	6749.4	14115.1	8451.73	44756.7	38282	7217.71	11030.9	13979.4	3703.86	3285.19	4576.64	3148.24	3254.77	4062.46	4893.65	2202.7	3494.09	4120.31	2495.63
1081.85	0.55405		1409.77	612.171	542.476	734.202	912.161	1139.2	1818.21	1677.24	582.525	3919.15	3765.25	1968.03	5224.88	5507	6392.78	4309.44	2988.51	6015.96	4954.63	5961.41	17727.2	4926.68	7403.87	2861.12	1268.16	2911.47	4504.59	2675.22	8452.87	8569.66	5241.13	12175.4	3523.19	6355.55	5591.81	2604.62	3496.54	2409.01	2844.91	1547.48	2543.78	1985.9	2754.51	2856.51	2538.23	2122.17
846.859	0.55405		4799.62	1528.67	3880.07	5418.15	2385.97	5495.61	4425.34	4916.85	7441.3	10890.4	7384.51	4147.7	12752.9	38658.7	76456.5	12932.4	16979.8	26233.1	36490.3	17136.9	20644.9	38063.9	16436.1	4430.8	5169.6	10921.5	9445.22	6851.21	38564.2	8471.35	50479.5	25637.3	12748.5	12239.3	22312.9	4994.52	8696.53	6652.07	5174.12	5937.76	6766.33	7044.93	6344.69	6969.34	6824.84	5595.65
840.872	0.554192		13933.6	8013	6962.57	14352.7	9199.23	8119.75	8635.93	20152.7	22168.1	25148.3	12932.6	20903.6	25648.1	90721	101213	26364.4	36095.7	54123.4	70014.5	37903.2	59839.8	70701	31057.7	14856.1	10004.3	25520	49861	29747.8	50938.6	30030.5	120165	77560.6	24005.6	66186.4	49043.6	6707.9	11290.4	15377.5	10306	11491	22159.3	13384.8	9568.03	12281.7	12976.8	8756.51
515.887	0.554317		4121.41	3070.15	4301.92	5949.22	4380.77	3814.96	4680.18	7131.49	5658.11	9081.02	4864.55	8848.41	12997.7	48794.8	58876.7	10299.7	12969.3	17965.8	31240.1	15381.4	28672.5	18616.6	11627.9	5941.7	3473.56	10495.2	10319.1	11674.3	32767.8	12931.5	48208.5	30968.6	12972.2	26312.1	36696.3	6536.44	5569.2	5284.48	4236.8	4752.07	8149.36	5878.28	4334.71	4893.91	5262.42	4106.33
1119.34	0.554567		3096.61	3076.5	2424.41	3755.44	3531.57	1992.14	1620.45	9544.02	5015.85	7419.68	5581.56	10247.8	9035.54	43794.1	42770.4	11226.4	12062.1	19888.8	15944.5	8642.34	18959.7	14241.6	10523.1	4534.25	2965.35	4747.96	9926.42	6630.81	20750.1	14147.8	37707.1	39658.6	11498.8	18421.6	17893.4	4761.68	2137.98	3860.6	3216.74	4289.66	4469.01	5372.99	3451.51	4463.01	4664.12	2938.16
1094.86	0.554867		5097.37	3001.67	1369.39	4071.81	3083.7	4742.88	6512.91	6966.54	5814.73	10448.5	6337.5	2963.7	12077.3	34854.9	41946.2	13728.2	10808	18956.7	7652.7	6745.93	21138.4	7645.75	15666.3	5233.98	2320.83	10387.3	6734.37	9016.97	14968	7336.65	47519.2	42404.7	15308.4	17062.6	5600.2	6238.5	6747.6	4815.81	4392.44	5173.02	4519.2	3737.26	5077.39	4727.8	3874	4023.01
922.848	0.555067		10762.4	8373.63	6324.02	9339.07	8197.51	10163.4	12138	17689.8	10688.6	23132	16363.6	13485.8	27461	119133	141529	33041.4	38744	58991	80371.1	32518	79119.3	50954.2	32349.8	17919.4	9287.26	21438.8	27285.4	37382.2	46411.7	30390.6	105839	55298.4	28989.9	44721.2	67915.1	10010.5	15880.6	13551	11667.9	12334.9	23048	13747.5	10867	13485.1	13083.7	10640.4
1003.85	0.555075		5457.04	9998.02	8006.41	13415.1	13488.6	9698.88	17154.9	17157.7	17094.2	28499.9	16850.4	21026.8	32833.8	90321.8	90139.6	35840.3	31525.9	27717	77021.6	48144.9	71858.5	44874.9	32803.8	26091.6	14848.7	28862.1	39838.8	38992.9	72078	41761.7	122865	113662	29369.1	68351.8	62310.1	24315.5	6649.98	11843.1	11215.6	10998.2	16307.2	14614.3	12235.4	13490.8	12150.9	15782.2
1069.85	0.55515		1668.6	772.683	414.64	2223.4	1563.32	1152.57	2934.37	1263.81	2563.85	3465.88	3999.45	3437.45	5612.75	14173.6	17915.8	3580.14	11599.9	4860.12	8449.81	5280.78	12196	8325.1	5693.31	2137.48	1864.84	3491.42	6661.86	5310.25	14025.9	2574.57	21317.1	22283.3	7527.61	13909.1	10657	3048.49	2225.04	2517.6	2583.96	2542.93	2312.26	2461.76	2612.07	2906.57	2738.64	3204.08
300.875	0.555317		0	0	0	0	0	0	0	0	0	48.0658	0	0	0	0	0	0	0	0	0	0	0	0	0	0	0	0	0	0	0	0	0	0	0	0	0	2999.26	3196.36	0	4612.13	5046.86	1140.63	2462.96	6250.32	6480.69	1654.35	7763.77
736.874	0.555325		13297.8	15039.2	11638.6	8760.01	13348.9	12600.8	13199.9	25401.3	18706.6	27880.9	17657.9	27416.4	30149.8	144337	128110	36210.2	39108.6	77906.6	61614.2	44168.7	116743	89136.3	42795.3	18906	17013.7	16931.7	55166.2	33711.3	95768.1	54323.4	68997.6	73721.4	38485.1	56468.8	73729	9672.88	10322.3	18123.5	13464.4	14708.9	23951.3	18653.2	11765.1	16604.6	16906.8	11579.1
1064.35	0.555367		2639.64	2325.49	1649.61	2125.84	2043.65	2205.31	4279.67	5656.03	1932.12	5576.56	6588.35	6640.33	4568.87	42791.1	55374.2	6229.61	10659.3	12240.3	15492.3	8878.47	16780.8	15386.6	11413.7	5221.99	2618.88	5156.65	9510.92	7674.56	18412.6	10138.5	34773.1	19597.5	11016.1	12980.1	20826.5	1763.81	2613.58	4790.17	2540.81	3763.19	4060.91	5187.56	3045.91	4254.82	4116.61	2809.8
1161.84	0.555375		4653.59	3224.82	2020.9	3897.13	2711.89	1723.2	3521.99	3173.08	2076.74	8039.42	3470.89	9752.91	10983.2	19089.4	30960.9	13591.5	12339.8	17015.7	11623.4	10517.4	25328	15251.9	9680.21	3106.14	1816.09	3756.39	10358.4	10614.8	18278.8	8935.45	22698.3	39320.8	6435.54	23625	26208.1	6190.73	4992.82	2404	3702.19	2413.18	3772.65	4206.65	4336.01	5320.96	4675.07	3753.25
1051.85	0.555525		2270.56	1103.84	964.69	3645.6	1286.66	2034.54	3034.07	6747.16	4503.93	3902.58	2062.02	7454.7	11286.4	45766.3	36006.3	11173.8	12760.5	20830.4	11984.2	15997.5	21704.3	16537.2	9290.28	3710.85	1854.46	8952.21	9332.97	6640	22045.1	6700.86	18870.4	18950.9	8367.39	22747.6	10372.7	5563.88	6223.27	4581.12	4445.87	3871.82	5059.37	5003.58	4484	2674.52	4596.53	4072.03
854.853	0.555817		13022.9	12807.9	5808.86	10924.3	9587.25	13915.8	11537.5	21262.7	15430.2	32690.5	17431.4	14940.7	28333.6	134360	170661	40740.6	41425.8	61011.9	72381.1	44167.8	63025.5	53182.2	36541.9	13869.1	11344.1	22161.2	57402.2	32600.9	95623.7	33355	111005	61720.1	30994.9	76485.3	66171.4	10165.2	17648.2	14007.4	12097	13290	25287.3	26993.8	12960.1	15551.7	14878.3	13451
175.108	0.556233		2811.53	2236.58	1942.54	2550.54	2186.23	2167.3	3217.02	4802.83	3886.67	6124.02	3845.39	6188.27	6544.3	25567.1	28421.6	7226.16	10030.9	12028.1	15493.1	8564.5	15321.8	14132	9080.49	3507.88	3147.91	4970.96	8958.98	7857.52	15359.5	8306.77	22169.8	19921.2	9186.21	13615.1	18435.4	4416.75	3724.66	3435.78	2296.31	3153.77	3500.15	2425.34	3214.86	5527.52	4387.5	3963.74
804.868	0.556367		25686.7	24065.1	19072.2	20393.5	15973.2	26420.6	18925.7	42159.8	26846.5	31634.6	27305.9	42012.8	45298.1	244421	192033	69904.6	64081.5	119645	116933	97092.3	125245	95937.2	98752.5	33772.2	26988.3	25881	81850.5	61456.1	174803	63158.4	209252	114620	46085.8	83797.5	162955	12522.4	15685.9	29312.8	20105.4	23436.3	46481.1	29399.5	19340.1	24813.3	27014.6	16892.1
771.374	0.556367		4028.24	3931.7	2904.89	3663.13	3891.18	6062.56	7279.24	8685.13	7065.24	6828.47	7152.86	9439.1	10958.4	53467.8	62675.2	15313	15232.8	26060.7	19964.6	14678.9	14853.7	21092.4	13297.1	5802.8	8064.95	7701.4	12972.1	9648.24	28887.4	13863.1	41008	47182.3	14932.2	19080	24708.2	4436.68	5384.94	6908.52	13256.2	7999.92	17169.5	12384.1	22940.3	19460.2	15501.1	8481.58
907.001	0.5566		1694.67	1051.9	1382.93	1884.1	1850.78	1645.7	2708.35	4769.32	6081.16	7713.6	3920.23	3184.25	3853.29	36708.7	34777.1	4718.13	13139.2	13493.5	14514.7	6889.62	23006.2	12762.5	5340.39	4399.87	2923.96	3844.43	8004.01	5271.45	17800	7553.44	28639.5	16010.5	6807.37	13879.6	15648	2853.35	2843.14	3614.59	1821.84	2687.53	3247.94	4318.21	1490.11	2734.37	3761.72	1524.01
1163.35	0.5566		955.885	892.998	603.492	979.666	938.667	888.266	1207.55	1797.41	1913.55	1999.12	1630.1	1995.84	2202.55	9104.57	8357.66	2853.98	3604.77	4418.78	6599.83	4127.94	6482.94	5607.55	3369.24	1861.05	1310.84	2207.78	3493.62	3253.23	5813.45	3224.47	8685.08	8363.88	3173.92	5041.99	6405.95	1763.41	939.329	1491.96	1354	1477.62	1866.2	1782.88	1888.28	2033.94	1183.62	1687.86
379.901	0.5567		2696.97	2084.6	2221.25	3221.21	3360.01	2698.83	4746.38	6842.68	4472.76	8770.62	5827.71	7507.57	8844.88	37281	28285.6	10955.6	13619.7	13383.3	27528.4	13086.8	19441.7	20934.9	13390.6	3117.91	5277.52	10357	8719.92	9775.67	23575.4	7876.66	28715.6	40792.7	9628.83	24186.3	6208.5	5312.76	4128.86	4823.4	3887.66	4264.21	5533.13	5199.83	3826.9	4686.17	4404.13	3994.36
500.901	0.557267		3592	1506.6	2924.31	3057.07	3642.07	3304.77	6363.84	5658.98	4730.59	6046.44	4980.13	5994	6956.16	27324.6	31668.9	13510	14993.9	14795.4	22438.9	5063.55	27381.1	26240.7	10549.8	4154.62	3966.44	6020.36	8542.4	5243.26	13552.6	9568.21	40713.2	26833.3	8969.82	15840.5	17347.5	2336.8	3471.15	4734.2	3343.14	4066.46	4100.57	4990.89	3818.55	4111.55	4227.76	3084.55
914.854	0.557275		5765.29	2004.37	5831.02	6203.17	1956.57	3452.05	8990.09	5600.47	8007.02	14926.8	3862.84	11623.3	12832.1	44323.7	83955.4	22262	19334.6	23322.9	53284.8	9643.64	35933.7	23931.6	19215.5	4848.19	7156.14	9082.24	13070	12582.6	30508.3	14463.9	43560.1	62239.1	13953.5	24145.1	18337.9	5347.46	9188.48	7385.79	5756.04	6635.1	4080.76	7278.87	6991.55	7632.95	7331.81	1996.67
989.369	0.557275		1019	1036.47	647.376	1156.88	1030.38	944.763	985.32	2096.29	1680.02	2124.95	1797.49	2172.08	2578.05	9824.66	10349.8	2981.06	4060.19	4841.31	7212.3	3508.24	6564.2	5994.87	3712.49	1950.54	1371.22	2293.25	3914.75	3592.87	6356.98	3507.83	10351.8	5074.93	3279.51	5236.91	6602.22	4033.74	1442.38	1814.68	1422.75	1308.12	1811.5	2543.12	963.865	1638.54	1819.11	1402.96
566.999	0.557533		1879.77	1688.48	1609.82	3155.95	2727.58	1751.39	4591.23	6760.36	5213.45	9180.58	5217.61	4129.4	5576.59	38987.4	29415.3	5516.11	14350.5	9389.29	13873.9	5809.11	23883.9	17094.4	8763.13	3475.01	2911.97	6981.58	8826.7	4547.15	18125.4	11515.1	30727.6	27041	6791.26	12607.3	12369.9	4040.8	3172.11	4327.05	2104.49	2956.98	3908.98	4782.48	1826.62	3354.93	4280.49	1448.24
757.871	0.5576		4126.63	6879.38	4164.84	5867.93	5149.85	6624.21	3704.17	12049.4	6536.87	12743.5	8594.82	12541.5	15328.1	77228.5	55463.2	16779	21115.8	31359.7	43872.7	16435.8	34743.8	27081	19090.6	9662.97	8459.6	10988.6	19519.9	17299.1	46138.7	19139.4	45910.5	28278.8	16884.7	33983.9	33339.3	5507.4	4758.84	8196.37	5771.61	6728.3	7468.4	9299.91	6263.09	7773.76	8068.39	5601.55
1193.85	0.5576		715.806	466.272	853.391	756.46	1141.9	669.989	3370.16	1471.02	2355.66	3251.21	1448.59	2174.9	2664.89	8286.91	11807.1	3003.47	4479.24	3962.3	7335.54	5730.4	10024.8	3710.85	1835.94	1205.29	1401.83	1733.33	3249.69	18108.6	6214.45	3747.49	4805.16	20223.3	4062.66	7483.61	4480.86	2176.17	1336.2	1877.79	24099.3	2324.1	1724.72	2136.06	49021	2458.24	2869.35	2750.64
230.118	0.5576		26629	27719.2	23153	21780.3	27662.4	28068.8	46050.6	66636.8	40758	71781.3	52302.8	59684.9	79074.9	334745	250254	88584.8	108935	151984	251506	87143	196903	137010	111756	70284.9	36211.7	77081.9	102132	88812.7	186951	71453.6	283190	26133.4	90924.9	126473	151828	63679.1	51589.4	13818.5	38872.5	42236.8	46370.9	44630	42984.2	70483.8	13085.7	44967.8
354.878	0.55765		4585.14	3608.69	6501.55	4058.2	7127	5948.71	5574.81	6214.31	5656.32	8796.08	7472.37	9483.52	11378.1	28341.5	38357.4	12707.9	15821.7	14399.4	38691.2	18104.2	29379.7	22799.9	14484.5	7509.88	7838.89	22436.1	24139.3	31441.1	29985	10862.2	50121.9	17351.9	13453.6	23102.7	31936.3	6094.74	6693.51	7103.89	7593.28	5346.89	5357.46	2312.37	8920.58	7512.55	5257.41	9658.64
339.948	0.557667		0	0	0	0	0	0	0	0	0	0	0	0	0	0	0	0	0	0	0	0	0	0	0	0	0	0	0	0	0	0	0	0	0	0	0	0	0	254.436	272.153	39.4488	206.392	536.677	382.667	416.062	541.133	259.494
1129.85	0.558158		974.54	866.428	944.96	1036.44	880.813	16042.3	1456.47	1487.8	1624.23	6273.19	1641.83	2167.09	2270.11	7564.53	9355.89	2717.46	4314.55	5014.02	5975	3537.01	10401.9	5445.11	5803.55	2222.94	1785.25	1993.29	4621.12	3382.56	22837.7	3322.49	31408.8	7944.85	4593.99	15842.3	6500.5	2301.11	2105.81	22542.3	6991.58	2492.99	3931.08	1296.28	100063	19379.8	15379.1	2723.85
842.867	0.558167		1166.73	1114.02	712.068	1170.4	1111.73	879.191	1513.74	2120.21	1775.29	6382.04	1933.99	2509.48	2756.42	10160.3	17114.9	3289.64	4451.5	3129.98	5743.51	6591.11	7493.04	6500.68	5137.67	2037.78	1470.7	2038.27	4554.19	3441.65	7166.24	3609.78	10418.6	9548.42	9563.32	5643.69	5114.61	2493.73	2253.85	1102.18	2922.16	1599.38	954.109	1625.09	1015.36	2888.76	1780.8	3860.28
338.286	0.5582		673.268	885.24	621.892	930.726	1020.69	977.265	1178.95	1809.24	1572.26	2015.6	1533.04	3162.96	3129.69	9055.03	13250.6	3068.6	3813.52	3920.37	6438.6	3999.92	8290.31	2906.16	4416.55	2890.46	1278.48	1870.6	3976.35	3084.96	5158.67	2813.1	6841.58	9217.72	2880.68	3883.89	6450.4	1794.51	6619.22	1446.33	1289.73	1299.51	1796.1	1664.63	115809	2042.58	955.206	1442.11
634.999	0.558767		1924.33	1770.6	1444.67	3452	2302.03	1859.91	4644.38	7094.83	6517.61	7934.51	4664.38	6317.83	5278.65	1834.54	28802	5041.99	14078.7	9632.7	15800.1	6317.6	24229.1	14387.4	8734.5	3814.9	2970.68	3576.93	8345.28	6476.23	19802.4	10749.2	30970.9	26688.4	7188.72	16694.2	10273.7	5052.36	2450.11	3925.53	1827.08	2790.64	3615.16	3968.9	1580.29	2946.4	4104.89	1599.44
1018.87	0.5589		5948.64	2009.06	3783.08	3115.54	3953.97	3997.05	5239.41	9293.32	5190.28	7485.38	5661.99	13081.8	17939.4	55707.7	80301	19976.6	11852.2	29832.3	51177.8	13848.4	45707.1	26086.2	19471.8	8677.34	6145.06	17514	16364.2	11912	37929	16748.6	64346.4	61651.7	17667.3	42505.7	14606	11238.9	15031.3	6589.19	8837.82	8582.79	14494	9011.07	7742.98	6361.3	7625.63	6980.53
894.362	0.559108		2628.33	1173.18	1504.58	2411.49	811.747	2291.38	2450.91	6193.9	5381.9	6417.05	4440.32	5588.88	7089.01	28032.9	35798.3	9625.7	9884.65	12301.7	11948.9	10472.8	20002.9	14050.1	14116.4	3289.03	3177.27	3692.24	7888.8	5662.66	25113	12138	42158.9	29421.7	7102.61	19398.2	12751.9	2040.67	2215.44	4536.85	3010.83	3453.29	4015.52	4621.17	3179.3	3801.7	3613.07	2133.96
1133.85	0.5593		2421.24	806.303	988.736	836.482	768.527	711.738	4227.77	1652.67	4295.24	6512.09	1775.86	2183.34	2921.12	7049.37	12760.1	3849.97	3644.07	5536.73	5017.07	4029.45	6022.75	4266.25	4476.37	1606.26	1381.22	2642.38	4842.92	4254.59	4529.3	3885.78	21221.9	26554.9	3938.01	10319.5	5923.02	2351.09	2285.61	1468.57	3275.15	1715.31	3176.67	3546.71	3124.42	1603.28	2719.33	2022.3
1174.34	0.55935		3715.58	2517.68	1664.12	1752.73	2611.16	2464.7	3965.35	6751.29	4033.21	8776	5052.39	5865.77	6587.46	25398.6	35153.7	1468.77	17495.2	11902.7	15021.6	9090.96	21554.7	21863	9653.22	5039.92	1049.93	6082.95	9913.02	9344.25	20559.8	13701.5	44459.7	38903.1	9008.76	21651.9	16288.4	5141.72	4827.45	4602.92	3392.23	3490.16	4226.43	4097	4020.22	4283.76	4393.06	2815.4
1061.85	0.559617		1769.41	809.2	849.931	888.23	882.394	967.571	2614.64	2338.52	1653.43	7732.37	3047.65	3024.19	5115.46	10736.5	13848.4	2844.75	11271.2	14216.4	6476.12	2872.05	20559.1	15883.3	6584.78	2059.25	2040.24	3623.89	7365.22	4870.46	21729.7	4101.91	35022.5	33051.6	3887.92	14465.1	6491.08	3814.84	3023.68	2534.69	3579.93	3912.42	2831.31	3025.01	4166.62	2799.67	2871.96	3292.58
1170.83	0.559625		9190.26	8389.49	7884.95	4366.11	2543.62	7155.03	6874.77	11523.4	6737.36	10853.9	6926.14	8349.1	21055.7	19293.8	87431.7	10290.3	24497.5	34338.1	37123.3	35410.3	35765.3	26883.1	17663.1	9881.29	4876.88	14215.9	18860.2	21139.8	58742.8	15212.8	48617.4	37171	14038.6	46579.3	34707.1	5226.05	9466.35	565.726	8217.36	7260.09	7565.41	7963.6	7085.58	9219.79	7221.39	8961.72
1168.82	0.559933		18447.3	16956	16385.1	17378.7	14697.3	16308.9	23071.7	23326.7	16297.9	36815.8	14233.5	17989.2	46511.3	84240	137874	50015.7	46430.9	53110.3	119578	72414.3	99972.1	95663.9	62633.9	26525.4	25440.9	53298.9	44980.3	60362.9	95448.1	39125.8	73026.8	149125	29196.2	77483	105768	12794.2	9508.41	14601.4	17068.5	16167.6	24655.3	6925.71	20085.8	23629.5	6313.99	26874.6
352.881	0.559933		17635.8	18032	17821.2	16275.5	19343.2	15736.8	12267	23970.6	22143.1	34180.5	15285.2	36007.7	608.041	109878	153554	55976.7	73167.8	56345.7	108662	81013.6	116661	88632.4	58347.1	28921.7	15207.7	63105.5	69905.2	86849.3	117937	42389.1	139369	47126.3	52415	90758.7	130187	16941.2	17849.3	21330.8	20278.5	29071.3	21609.1	15402.4	24718.3	21653.1	19879.3	49557.9
610.909	0.560017		5330.14	3811.45	3092.32	2739.4	3241.09	3379.54	5997.65	7945.91	5023.06	14213.2	9232.08	10645.5	15317.6	36252.1	41718	18215.7	13132.6	20451.6	18838.8	16588.5	10424.3	24007	11589.7	4245.28	4901.75	9964.65	13774.5	7958.05	18906.9	8159.01	38626.3	62089.4	10622.7	23015.3	25982.7	10432	13944.8	5645.58	7159.74	7742.85	7610.06	8282.36	6925.09	6909.11	7299.6	6369.25
1059.34	0.560275		1261.37	1115.1	827.046	1281.7	1132.74	1058.95	1740.14	2286.89	1535.92	2484.99	1916.96	2498.22	2834.79	11037.5	11424.5	3519.24	5977.43	5303.84	8151.88	4306	8026.8	6773.02	4135.34	1974.3	1816.91	2701.78	3981.88	4434.23	31739.7	3995.93	7586.56	23310.1	3883	6062.34	8069.69	1075.58	1437.91	1617.21	2224.3	1781.14	1970.7	1312.39	1674.18	1510.22	2489.59	1694.42
799.865	0.560525		9371.53	6489.18	5286.04	6712.59	6816.81	6130.58	12584	10959.9	9446.02	14392.6	11642.2	19820.3	22838.4	36144.5	61589.2	33999.4	28115.4	25696.3	55953.8	19937.2	20890.5	35145	24213	9282.39	9383.42	12744.1	24895.5	13471.7	45594.5	19405.2	51226.2	79189.1	35028.1	41400	76887.1	10819.2	12280	9508.02	10892.1	9086.2	5273.05	8414.63	10713.9	10546.1	9528.99	10995.6
893.861	0.560617		9204.81	7379.41	7813.69	10455.9	8184.49	9183.79	8806.45	19196.4	14505.1	20019.8	15310.9	20297.3	23465.2	93020.9	142810	30813.3	30797.8	51842.8	68912.6	35389.8	58396	68656.4	30741.5	17483.2	12873.6	19586.2	34950.2	24935.9	51025.9	23888.9	89435.1	53857.5	27388.2	43262.8	59136.7	9079.94	11663	13046.3	9283.13	11409.7	19687.7	14451.8	8597.03	11456.2	13950.3	8417.84
805.872	0.560617		2325.79	2927.47	3066.96	2666.4	3372.4	2514.47	6435.22	5985.62	4066.77	7963.16	3713.83	7981.01	4295.47	39754.3	26833.9	12690	12154.5	15884	11479	11979	25521.6	24825.9	9332.55	4690.22	3586.79	7024.46	9725.36	7222.18	21493.1	7778.85	30336.9	20758.9	7991.99	22596.1	21372.2	4761.4	3628.64	4401.04	4134.14	4034.49	4624.56	4732.09	2715.85	4156.65	4653.3	3380.96
1100.82	0.560767		21095.6	18978.1	18515.3	10176.3	17796.9	15675.4	25891.2	32375.1	24098	40801.3	29855.6	22026.8	52071.1	124069	162841	45856.7	51905.2	62150.4	134231	69129.2	119192	71357.7	58974.5	32016.6	28937.5	59381.9	64431.8	86759.8	137994	46319.7	153925	83205.2	63902.4	91642.2	128382	14975.4	10445.3	16447.2	18492.6	17610.7	27485.2	12444.7	25379.9	20119.6	4955.6	33690.1
1126.84	0.560767		9823.13	11662.8	6406.14	8198.43	9580.45	6194.05	8887.66	18410.7	14420.7	27518.2	9643.75	17711.7	20395.2	80102.3	73844.4	24713.2	34869.9	46608.5	70017.4	39970	56159.6	44312	30665.4	15818.9	12629.7	24332.9	31978.7	31271.1	72358.5	29040.3	97833.2	57600.7	30789.6	49938.6	55896.5	7703.91	12200.1	12568.6	10206.3	11296.3	20670.5	9321.61	11393	11835.4	11829.4	10994.9
969.843	0.561025		6836.94	6078.15	5953.81	6166.45	6078.33	5906.33	8863.75	10737.4	6960.12	13477.8	10444.5	16857.9	15746.9	53123.9	66877.1	19624.7	26669.9	26064.3	44017.7	24907.5	43997.3	35377.9	22511.5	8407.77	8968.02	15744.4	19221.8	35554.4	41521	19450.9	100315	91667.2	20731.6	32985.1	45201	7251.24	5511.67	9689.64	9053.58	8751.74	7936.49	7733.52	7611.47	9539.85	8868.48	9550.87
277.157	0.5611		1317.51	1121.63	1033.3	1575.37	1363.56	1284.91	3082.27	2637.33	3373.38	2827.87	2501.66	3187.54	5738.59	13053.7	15682.3	3957.18	10483.1	9853.03	12617.1	4610.78	11449.5	8113.1	4661.8	2617.71	2549.92	6016.99	5735.91	5107.83	12149.4	5368.19	12881.4	11297.2	5112.92	7221.18	8923.4	1822.21	1212.54	2263.49	2076.49	2026.35	2405.92	2315.89	1624.77	2746.56	1128.49	2270.72
1169.83	0.5611		3867.95	5897.29	6099.54	6672.42	7401.26	4462.65	9463.11	8503.77	10592.4	14921.5	9951.06	11981.6	17937.8	55597.3	51173.3	14948.7	21244	20453.4	16974.2	12664.7	49590.5	23524.6	19957.8	6298.03	3370.18	13507.7	14490.6	25430.5	47578.4	10245.3	59470.4	31741.4	23420.4	26262.5	30899.3	3769.25	8566.44	5080.42	6576.76	4575.98	6197.76	4550.2	7486.86	6490.91	4921.23	7742.88
770.999	0.5611		2264.01	1708.86	2048.76	3645.53	2256.25	2301.4	5407.6	7492.51	6297.26	8856.67	3140.81	7535.54	7712.36	41431.8	43727.8	10368.7	13792.8	16564.4	20439.7	9976.73	22726	16558	6256.29	5160.61	3023.92	5598.37	8318.93	6935.8	21569.7	13113.7	34529.8	30590.2	8170.29	18427.4	21532.6	1666.56	2710.03	5483.71	2443.87	3632.82	4537.22	5461.2	2338.6	3780.05	3432.98	2426.79
625.864	0.5611		2166.42	3758.13	4059.72	2622.71	3475.37	2045.78	5544.27	7433.26	4323.64	4242.37	5171.14	4237.63	11215.4	36754.9	26144.2	10358.8	12195.4	15016.4	30083.3	14336.9	18074.1	25390.5	5336.06	3787.58	5241.62	12509.5	7628.21	18548.3	21722.1	7585.67	25135.7	36977.2	8280.57	21129.6	11222.4	5955.69	4198.13	3647.73	4114.67	3742.18	1887.84	3554.07	4435.45	4414.27	4059.22	4570.9
160.943	0.5611		1085.3	1127.61	1005.37	2211.15	1142.3	1146.85	2387.6	2064.82	4022.52	5182.65	3269.49	2033.81	5975.51	23215.9	6279.49	3978.54	3395.63	2602.73	4379.39	4481.38	4057.93	6807.63	4878.79	2420.25	1201.47	1892.36	2650.24	3997.44	13586.3	5047.42	14028.2	8440.24	3873.2	11749	4061.61	1322.18	1193.34	1963.06	1436.84	1629.05	1241.92	2285.64	1286.43	1990.18	2012.59	1643.75
882.888	0.5611		6205.9	2508.23	3598.39	2970.63	4531.57	7618.22	9228.18	9842.28	8012.48	18561.8	10638.6	18677.9	14278.8	47670.8	58429.3	22720.7	16315.4	33244.7	55795.6	16475.4	37780	31485	20209.4	10371.2	9441.96	9624.36	18116.8	18213.4	42743.3	14158.1	35501.9	77955.2	21369.4	25536.6	55557.3	14351.3	19015.7	7915.4	10695.2	10398.8	16610.2	11479.8	9078.87	11666.6	8901.55	8750.87
1196.85	0.5611		1839.22	4265.19	3262.97	5166.69	2584.62	1729.33	2305.92	3678.47	3944.43	9483.18	3185.66	3683.34	8536.8	43373.2	34669.1	5081.8	4282.19	15696.1	18427	8835.96	27902.8	8713.14	8140.25	2891.02	2222.82	8588.83	10781.4	9744.91	22973.5	7481.63	12457.9	15438.6	9907.91	26917.8	11453.4	5868.69	6789.79	2220.94	5110.06	5038.21	8892.31	1864.76	4056.91	7359.03	4846.58	4542.27
488.866	0.561192		14287.2	7706.5	13197	12477.5	14232.9	12192.1	16935.3	18699.2	17265.1	27584.5	12390.3	26852	36614.7	85519.5	116805	40044.2	54910	43720.4	89824.3	29633.2	95906.9	71480.1	41769.6	16714.6	19487.1	45779	26943.3	63798.5	95347.7	17363.3	48539.7	111339	42710.5	55639.3	104707	13580.2	19347.1	16817.8	14035.4	9185.84	17908.1	12109.1	17265.6	22146.2	9460.11	18932.9
939.842	0.561192		1180.84	1345.82	898.528	1292.79	793.266	690.307	1382.75	2057.64	1921.37	6378.07	2172.65	1944.27	4583.26	6365.3	13401.8	2467.71	4696.34	2340.48	7792.9	4169.3	15723.6	6487.42	2478.8	2674.88	1262.89	2793.16	4804.02	3140.74	14295.5	3107.77	26781.4	24427	6159.03	13156.8	10608.8	2894.46	1010.03	2262.19	2844.53	1631.21	2581.1	2081.24	3271.13	3345.2	1995.27	3637.14
249.122	0.561267		1387.71	1467.58	590.223	2962.08	2673.92	1351.36	4026.97	4338.77	2489.11	4510.22	2097.24	4595.36	7288.2	23203.7	29518.4	5734.41	8521.05	6143.61	7872.66	3494.47	11101.7	15949.3	4879.86	2552.51	1702.26	5082.91	5747.76	4736.34	13038.8	6788.51	15079.5	16681	6765.37	6356.56	6791.91	3260.42	2349.83	2607.93	3004.29	3947.65	2361.52	2101.55	200724	3398.93	2700.83	3259.71
1182.84	0.561283		1092.6	1988.99	990.209	1005.08	1575.14	1500.85	1585.98	2081.44	2046.72	3067.99	2774.31	2596.12	4289.22	10650.1	9475.41	11478.5	15450.5	7463.39	9086.56	11383.5	24047	21490.2	4219.73	2445.23	1928.86	2330.91	5566.69	3778.42	8365.46	4641.04	25232.1	8869.09	12328.8	11966.1	7171.19	3314.98	3080.47	1638.78	1552.2	3592.35	3391.71	745.761	4060.22	1988	1757.52	3403.98
949.355	0.561308		2836.02	1012.4	2965.52	3216.13	2330.11	2470.13	4202.19	6689.15	5050.52	6708.17	4398.36	4870.28	9682.7	35059.3	63700.5	12051.4	12223.5	25344	21561	15467.1	27236.1	17918.8	10838.1	5201.4	4049.36	7721.56	10035.7	7594.11	25525.7	12930	52167.5	23844.9	10571.9	9901.93	19011.3	4785.52	2469.09	5750.97	3965.83	4225.86	5850.89	5963.69	3190.75	5190.62	5674.45	3090.83
982.848	0.561308		6970.12	1873.69	4664.44	4148.23	4477.4	4122.77	5733.92	9519.49	7201.35	11750.3	5365.69	11830.9	13963.5	69064.3	43271.2	21602.8	16680.8	27156.2	48654.6	14437.6	35463.7	28616.7	19939.2	4460.44	7102.73	6515.44	15810.3	7394.31	46732.7	11377.5	38717.1	15915.5	17940.3	35031.5	30503.6	4874.03	7879.12	7295.34	6424.24	7304.46	13028.9	8045.95	7235.71	7461.82	7043.09	6053.41
847.362	0.561358		3385.68	1302.58	2432.53	1645.54	2391.31	2250.35	3774.08	7654.25	3802.51	6024.51	6063.67	7369.42	10657.3	49480.9	56434.3	11470.7	10796.6	20356	13807.3	12161.2	22573.3	17400.3	9347.83	5426.74	3121.89	4558.25	7562.92	7846.56	12972	7912.45	33241.4	36130.3	11096.5	21204.3	10041.9	3808.46	3023.26	4105.61	3566.13	3993.58	4340.72	5204.58	1949.58	4523.88	4661.24	2753.88
355.271	0.561433		2860.5	1252.45	2048.7	2557.51	2665.34	2311.28	3228.61	5135.78	4016.57	6412.07	3942.97	5624.34	6674.01	24530.9	25280.2	7841.79	12762.9	12188.5	16051.9	9172.39	15654.5	14850.3	8331.85	4977.34	3254.89	4838.56	8259.82	9858.77	14917.1	8134.37	22675	20340.6	7770.73	13597.8	17037.8	2283.57	5171.19	3056.97	3798.17	3287.78	3219.13	4346.88	4064.48	5775.82	2963.67	3269.36
354.269	0.561517		10124.6	8970.24	7435.89	11146.8	9618.87	8603.2	13487.4	19342.2	15039.8	25554.4	17276.2	22028.8	23946.1	87244.4	102874	28342	42621.8	39076.9	59324.3	36202.5	57251.7	50623.5	32613.9	20031.1	12537.7	19767.9	34197.5	31722.5	60970.8	35606.5	104443	87173.5	33812.7	54657.8	69799.9	17492.7	14796	15630.1	14898.8	13711.1	15859.1	17692.1	16211.2	23698.8	13900	14899.2
761.851	0.5616		4977.02	4166.25	3949.82	3990.87	3805.13	2840.29	1113.69	7293.68	7113.23	12024.4	8981	10403.1	15174.6	25447.6	46748.6	9074.98	14882.5	20137.1	39344.6	19738.8	19345.8	32280.8	18350.6	5201.76	8586.13	17691.5	10675.8	15819.4	37789.8	7178.49	22774.5	10059.2	11825.5	31303.8	25423	4458.79	6158.89	4860.04	5093.79	5562.36	3841.85	3895.81	6506.51	6219.38	4295.66	7311.43
103.931	0.5616		2340.97	2048.59	1680.08	3410.17	2775.32	1849.81	5827.97	6212.24	6444.66	4576.85	5751.71	4577.01	5436.8	12076.7	16453.8	5387.09	14929.5	8129.68	10707.6	5493.96	20396.3	17138.8	6428.46	2801.24	2012.35	5440.29	5191.91	8298.55	12721.3	4171.31	12225.2	14047.7	6448.93	8486.11	12429.8	7695.45	2711.99	3073.48	3558.89	3110.03	1724.01	8306.04	2090.92	7337.05	3105.86	3160.04
557.872	0.561642		1227.23	998.641	1309.09	941.655	1823.88	1569.35	2432.88	3216.86	2726.36	3692.51	3040.34	3889.66	4554.2	14589.9	17634.4	5482.02	11050.2	7046.45	11647	5037.5	11902.7	10925.9	6120.83	2497.22	1973.49	8031.51	7056.23	4722.16	15430.6	4720.21	17262.8	21222.8	8647.19	12430.3	12134.2	3507.59	2985.22	2516.34	2699.13	1810.19	1134.39	1053.56	3024.76	3254.27	2478.26	2781.62
1118.84	0.561767		4997.2	2922.71	4175.65	2422.97	4747.27	5408.02	4562.6	5418.32	6312.59	11844.7	5035.4	12635.2	11928.2	34248.5	54665	16105.9	10157.6	24363.6	41720	20771	30700.7	25370.8	19325.5	6687.46	5981.96	15149.4	12987.6	8100.11	30606.2	17876.8	46784.9	27353.3	8577.51	26661.7	30845.6	4513.94	6795.08	7405.94	5087.77	6194.2	12477.7	8254.33	6806.46	7179.81	6655.31	6337.92
310.253	0.5619		1756.21	1571.21	984.273	1860.29	1837.99	1974.03	1836.63	3356.64	2913.26	5873.87	2784.71	7369.29	8341.21	35150.5	34326.8	5416.59	9541.96	14929.6	12011.4	7413.48	16857	11239.1	8196.19	5761.84	2200.81	6340.24	8065.66	5950.19	19358.7	8954.23	21369.9	17072.6	10628	18523	12559.4	3606.12	2645.1	3102.24	2564.96	2392.06	3221.67	4032.3	3044.78	993.175	2674.86	2701.45
734.841	0.561933		1773.58	1815.64	3218.85	1684.72	2421.57	963.688	1865.09	2969.51	2677.16	7244.62	2953.15	7337.85	3606.33	13997.6	17613.4	7701.82	9782.13	6457.61	10644.6	9227.47	7304.61	9453.24	5714.17	3235.15	2387.02	4409.01	4886.25	4930.2	23834.4	5135.36	15737.6	16762.4	5555.04	18131.3	11894.3	4486.16	3026.75	2489.25	3359.84	1430.05	2251.33	1184.54	3585.2	4111.62	1794.51	3928.39
556.86	0.561942		16293.3	15084.6	14961.1	7647.69	11925.6	9866.39	11308.2	16694.9	15712.1	31265.7	13289.4	33791.9	41215.8	77180.3	75537.4	34770.9	63553.4	47041.3	50730.7	37802.1	107050	81974.1	52267.7	27378.7	12585.8	50896.5	48991.9	71320.1	52832.9	23908.3	35023.4	98771.1	24763.1	82851.5	118854	14987.2	21562.6	14607.7	16025.3	13463.9	19755.3	10533.6	19919.1	18957.8	10133.9	21905.7
1166.85	0.561992		1828.21	1240.11	1991.63	2510.74	2312.9	1772.9	4357.6	4707	3975.19	2337.31	3150.03	7179.83	4041.8	24696.3	29131.7	7371.65	13841.5	16097.8	25803.9	8703.79	32408.9	10967.5	9014.88	4426.47	3680.14	5256.72	9573.48	9073.44	26407.6	8951.17	36691.3	22123.7	8023.19	10811.2	16638.3	4731.83	5587.3	4875.32	4797.92	5049.06	6192.69	5355.71	4340.75	4210.94	4726.4	1939.93
1145.85	0.562		3685.9	3175.3	2792.17	3737.89	1879.57	3682.38	4671.58	7602.44	6872.74	10209.4	2721.81	9603.23	8621.4	47516.9	42457.3	10402.8	14109.9	22322	38008.5	12171.9	25554.3	20733.4	14523.1	5776.48	4859.05	9748.85	14179.2	10757.5	26051	15340.1	49830.7	40650.5	8661.85	21758.9	9533.59	6477.76	5453.41	6371.22	3150.92	4687.68	3115.89	6230.78	74951.2	5380.12	6109.28	4792.49
814.897	0.562		2640.03	2061.41	2606.48	2719.67	3255.5	3466.47	5924.7	6575.74	5842.33	14749.6	8058.02	15174.9	15829.7	58765.3	57864.1	19054.5	12746.1	26468.5	21346.8	10675.5	36553.9	21017.9	24197.7	6002.72	5037.59	4005.67	12115.9	10309.5	32992.4	15790.8	17922.7	39325.6	11149.9	38040	17931.5	11281	10246.6	6231.97	9014.26	8542.26	12791.9	8852.33	5873.87	6041.38	7210.52	6756.54
894.873	0.562		2419.16	1606.27	1384.01	1536.56	2691.35	2397.86	3234.74	5848.18	4987.98	11190.7	6247.58	4839.95	8233.8	52683.5	26415.1	13373.7	13388.6	12181.1	35937.7	12838.1	15803.9	19657	13228.5	5722.48	3090.36	5523.82	8865.65	7464.26	17043.7	11029.8	33875.9	47007.9	16612	27416	31355.7	6058.61	7445.04	4489.81	4728.61	5208.76	3251.57	6590.84	4509.39	5741.64	5307.22	3372.9
941.861	0.562		3891.99	1823.57	3860.78	4818.83	3857.41	4555.24	8241.71	8545.11	8523.04	12983	7842.52	9275.71	13965.8	61508.5	64201.6	19727	14821.1	28839.8	20769.5	17788.9	25361.9	23102.1	20519.8	4910.89	6583.1	13463.5	13980.7	15969.9	23608.9	12203	64545.9	43271.8	13033.6	20376	13697.6	7021.79	4612.05	6878.54	5274.23	5659.93	6408.14	7348.11	5336.45	7341.51	6254.9	4845.19
167.075	0.562		2455.2	1973.91	2253.35	2682.9	2802.44	1523.22	4620.36	7160.95	3498.87	6841.9	1809.08	6210.83	5731.81	20222.7	22168.1	10394.1	14642.4	11471.5	23620.1	6438.47	15079.6	18032.9	9225.76	3179.27	5017.48	6356.52	12630.1	7860.98	18122	8850.81	15371.5	15505.9	7284.03	12045.7	14544.7	4524.03	3401.9	3726.36	2884.02	3133.83	4693.47	3506.79	3441.12	3414.74	2891.62	2937.56
87.0199	0.562		1427.16	1054.68	968.329	1992.5	1266.39	704.009	2696.35	3592.71	2522.32	4964.09	3397.34	4329.87	4707.48	15503.4	13585.9	5589.82	6853.24	10979.2	6531.89	7195.31	13129.7	10027.8	5195.51	1477.54	1097.9	4623.96	4986.85	3060.35	6632.38	7119.29	19837.4	8316.7	5246.88	8043.26	5547.85	2897.58	1848.79	1773.14	1578.19	1444.7	1382.16	2870.92	1830.58	2951.44	1531.89	1776.08
913.835	0.562		1446.83	1594.12	996.359	1586.16	891.977	1557.06	1989.1	2315.91	1018.79	6468.37	2604.35	5622.39	2115.38	11358.5	16568.8	6190.86	10143.3	5425.84	6524.09	11863.9	15856.6	17288.1	2182.62	2847.18	2130.75	8946.62	6956.09	5699.7	8039.25	8866.42	7462.22	7173.04	9963.19	16712.3	9593.93	2014.46	1587.48	1692.67	3560.25	2147.41	1781.26	1650.13	4313.73	1840.4	2028.92	4510.77
624.853	0.562025		23039.5	21734	21167.5	21222.7	23535.2	19946.2	16255.5	31823.1	29038	44149.5	39404.6	48623	58836.2	95914.8	112655	55926.3	63837.7	70561.3	143605	92989.7	151944	118009	76175.5	25006.4	31677.7	73042.6	84268.2	101557	156075	29284.9	42781.6	184403	36137.9	119038	100238	22471	12403.3	27646.1	23218.1	34382.5	28531	20411.4	27398.7	36124.1	15417.5	51582.9
1072.34	0.5621		4883.72	2788.63	3007.12	1637.17	4928.21	4518.85	3057.75	6964.86	2070.76	10564	5102.28	8023.42	7625.49	32592.5	26077.8	11364.2	10554.2	17969.8	25443.9	8656.13	23764.1	16158.3	18205.6	4530.81	4470.98	11656.4	9626.57	8537.3	23677.3	9522.52	19411.8	40447.7	12067.1	12662.8	18605.2	3399.91	9206.47	4515.34	4107.81	4128.2	4590.55	4674.96	3420.27	4746.66	4442.73	4265.01
983.352	0.5621		2352.15	1149.29	1897.86	2623.67	2892.54	2431.33	3007.52	8089.75	4889.17	12009.4	4995.34	7623.09	7996.5	54948.5	35967.3	12076.6	12825.3	14699	21091.5	14178.7	22621.3	18019	11859.1	4820.99	3274.4	3836.82	11530	8225.01	23349.1	14089.7	41288.7	43036.7	10806.2	13595.6	20805.9	3649.11	5372.66	6197.76	3329.14	4201.32	2974	6219.91	3176.39	4947.22	5775.43	3330.21
1064.86	0.5621		3720.96	1119.46	1227.49	1862.7	2555.16	1866	5057.02	4036.84	4751.74	11526.4	5821.21	8250.46	8503.76	52743.1	34456.6	13428.8	12910.6	16942.8	14005.9	7110.11	21503.8	19789.5	6383.3	4889.01	3340.09	5766.76	6031.34	6495.19	28298.4	7778.36	28291.3	42506.5	14158.1	26002	12527	6484.88	7628.87	5161.2	5690.13	5245.48	4760.17	6043.33	5051.83	5813.31	5752.12	2433.64
153.052	0.562117		1173.88	1056.91	1423.79	1671.92	1242.4	1093.15	3080.97	2401.98	2578.09	3867.21	2831.92	4938.7	3588.82	15596.2	12912.3	4568.79	6821.07	8315.21	7827.32	6154.45	9874.84	8497.05	4062.52	2453.57	1732.98	3943	4089.34	3837.98	5140.6	3996.09	13453.3	7436.96	5309.15	9912.33	8707.83	2280.89	1700.1	2397.98	1783.02	1904.05	1871.23	1619.52	1674.49	2285.47	1810.89	2111
1160.83	0.562117		3246.41	2954.97	1448.73	6078.98	3201.65	6064.53	4198.62	8100.94	4342.96	13386.1	4841.98	5552.4	7857.79	21070.9	18457.1	15938.5	12187.4	13735.6	13572.7	22739.9	21257.4	17320.4	22358.8	6096.38	3463.99	8557.37	13164.5	12686.9	42650.1	9152.3	60788.6	30925.8	21254	33599.4	22802.8	7270.96	3831.09	6350.11	4597.59	4435.52	5731.52	6402.74	6445.06	6195.95	4606.02	5027.04
950.88	0.562117		5417.98	2161.32	3279.24	3176.26	4326.59	4179.77	2731.01	9902.03	9870.71	8229.83	10494.1	12288.2	18354.2	43752.5	54685.4	19893.9	17863.4	26977.2	28114.1	20535.6	14257	33998.5	17730.6	4778.61	8191.79	13291.3	19283	13710.3	37995.8	12379.5	68460.7	42380.5	18197.8	45129.6	20615.5	12621.4	16545.7	7597.59	8834.93	9175.91	14978.9	9976.3	8654.85	10151	7467.96	7753.32
490.864	0.56215		4770.47	4827.04	2576.55	2954.46	3149.32	2616.8	6476.38	4396.83	4190.49	9866.48	8823.63	5531.65	13310.9	20928.3	27719.6	11685.6	12712.1	10289.9	32332.6	21225.9	34762.6	16602.1	5857.31	4085.74	3499.75	16862.3	10089.6	23540.1	17023.8	7902.54	15557.5	26099.7	7301.25	16956.5	14212.6	4026.5	4610.59	4471.26	4393.7	4169.85	3645.23	1357.94	6009.43	5015.29	3624.35	7230.6
881.36	0.562217		2479.63	1124.67	2485.73	2829.53	2444.51	2847.38	4111.77	7108.52	5273.07	5222.41	5705.13	8760.62	9704.08	48984.6	56757.7	10716.7	11718.4	19798	17674.7	16516.8	8868.03	14161.2	8629.51	3988.58	3284.28	8783.34	11900.2	8878.2	26798.7	13196.7	46102.8	39238.2	9777.57	17952.3	17945	4718.9	2380.94	5348.97	3229.6	4004.83	4860.24	6096.08	3805.13	4018.51	5444.62	3163.56
1074.82	0.562217		3538.35	2079.62	2870.51	4536.68	2713.98	5647.85	4770.02	3814.28	9196.9	15168	7265.72	7336.07	15138.7	16042.8	45526.1	12945.3	11064.7	12108.7	49839.4	17588.4	15093.5	10049	25622.8	4108.25	8126.79	19507	15347.1	10632.4	48345.1	11148.3	65894.3	60543	23466.2	27198.2	31216.9	6057.2	7783.15	6390.44	6775.4	5900.57	10694.2	5525.31	8818.17	8319.12	4735.85	7406.69
1038.34	0.562233		2364.59	4552.78	3669.9	3104.87	2575.16	2250.09	4150.21	6660.15	5980.27	8563.53	2925.25	7811.3	12564	33660.7	32388.6	12387.4	11906.3	21359.6	34042.9	18445.8	34785.3	18308.4	8106.62	5193.75	3364.56	9310.83	9007.08	8418.06	30009.7	11079.9	45240	20340.7	13303.4	25307.9	22704.2	6231.27	3343.94	5238.37	3832.25	4317.22	4726.21	4353.89	3810.01	4894.97	4995.65	4440.85
175.929	0.5623		1151.25	690.737	634.598	929.804	852.096	457.631	1375.65	1795.19	1230.83	1195.15	781.997	1790.91	1975.27	9838.26	7718.58	3553.92	6227.93	1700.2	5929.57	3321.08	7349.99	6030.6	3065.63	1789.82	1042.19	1907.23	3747.19	2660.34	6228.28	3050.35	9284.05	7883.64	1611.25	5499.61	5599.17	1441.84	5548.34	1336.52	919.923	1048.14	1455.16	2125.21	806.844	1307.42	1784.87	701.475
692.848	0.562308		28231.5	25987.2	25542.4	25514.4	28337.3	24154.9	23931.3	38468.2	35426	53513.6	48171.9	28528	70726.7	115806	146084	80405	66760.4	92681.7	174062	112880	181840	142640	92268.9	19846.1	38041.4	87689.4	91093.5	121633	186733	34265.7	32982.4	224904	83656.5	143583	115597	24086.9	14257.8	32691.2	27722.7	41514.4	34321.1	22827.6	32967.2	43081.7	9763.82	33805.9
928.36	0.562367		2982.41	1239.19	2012.63	2995.57	2220.59	1948.33	4723.32	6118.69	5023.84	8053.19	3061.53	7006.13	6761.06	42140.9	53600.3	7724.09	11377.2	18597.2	28832	6436.38	25135.3	14080	10940.9	3279.07	2806.53	6087.38	8751.27	6913.45	17779.2	12126.2	46148.7	19841.4	7098.75	14089.1	13187.5	3606.66	2847.28	4375.33	3086.74	3838.55	3866.88	4769.05	2832.75	3008.14	4504.8	2855.49
1105.83	0.562375		5917.68	5133.93	4070.78	5547.76	5365.29	5172.49	4169.53	9501.63	11757.8	11841.3	9141.64	14731	13710.2	47668.1	100836	16864.5	21228.6	21363.6	62606.7	21098.1	38878.8	31008.6	19801.5	11691.3	7817.17	13441.4	25366.1	25790.7	35887.2	17902.3	85657	77313.6	18405.7	29183.6	39777.3	6079.99	5277.5	8572.2	7374.46	7556.63	8330.45	7574.33	14510.8	8692.15	8375.12	8203.19
813.365	0.562375		1830.97	671.043	1785.07	3138.33	1791.03	2159.59	1914.11	5462.49	4658.84	8007.46	3250.86	5637.17	9215.92	38844.3	33913.4	4528.03	9075.53	9039.73	16643.2	6172.78	17612	14047.2	8344.24	3821.5	3031.08	4329.88	6262.56	5994.7	16235.4	9195.9	18360.4	19023.4	11423	5836.05	14154.5	2789.65	3379.48	3744.67	2456.71	3328.58	4004.93	3932.47	8152.72	3430.17	3971.11	2498.2
765.857	0.562383		4297.44	3942.86	3110.68	3990.31	3184.72	3627.01	3037.04	6670.14	8176.26	8445.53	7012.86	12058.1	10421.5	33006.1	41370	12192	25101.4	15582.4	40836.8	16497	27748	23216.9	14354.7	7645.24	5432.19	10849.2	12972.4	16198.5	27528.5	11910.7	52784	57951.8	13304.7	21058.4	28815.6	5657.62	4604.4	5736.09	5167.15	5721.62	5308.25	1764.64	5141.36	6318.44	5615.11	6744.86
754.894	0.562383		3310.94	3907.46	2062.99	1721.96	2318.86	2298.98	1632.83	5841.87	4587.65	9418.5	3541.11	7227.62	8059.45	30409	32440.1	12390.4	10735.6	15723	6580.45	14575.9	21709.6	19327.8	8434.58	3291.18	2001.39	2694.66	9076.08	7542.9	14384.2	12210.4	39213.4	37870.7	7998.25	21053.2	10071.6	3644.56	3573.8	3808.65	2920.71	3347.31	3415.15	3901.7	3093.97	3367.63	3499.07	2906.18
1030.86	0.562383		2013	2996.57	2905.73	3153.57	3001.97	2743.89	4815.18	7091.94	6256.11	9378.23	5923.81	8386.62	8684.55	45191.7	21979.3	11687.3	12560.6	21727.3	16926.1	14066.1	18987.9	17237.9	12235.6	5881.67	3177.87	8599.38	11485.8	4978.83	14934.7	12228.4	39487.7	21261.1	9632.31	12011.3	27818.4	6458.68	2940.48	5252.38	5113.9	4863.38	5499.79	6026.35	4384.04	5891.58	4330.17	3142.69
1060.86	0.562383		1450.62	1354.72	1089.96	2978.72	2078.81	2087.58	5152.4	7181.85	4709.49	10794.3	6125.29	8402.19	12477.5	26434	24640.3	10521.7	11510.2	21289.9	8889.53	15204.2	8874.07	31201.5	13810.7	3943.18	2442.74	5529.54	10194.7	12097.9	22929.8	6223.17	33854.6	47587.5	8135.65	28677.7	16022.5	6584.65	7603.11	4937.97	4717.52	4889.71	1465.83	5518.96	5137.75	5733.26	4849.58	3817.36
359.224	0.562383		105652	89547.2	27202.2	103079	47153.8	47863.9	43404.4	126485	15239.1	239273	52300.5	209901	254986	296629	94528.4	325266	391599	467063	680292	345155	313949	545905	349178	184575	127785	248697	326279	345194	188744	179466	977949	853969	324540	590468	234432	181931	164199	43372.5	154814	153083	197360	197792	145467	26175.2	175084	46888.8
813.872	0.5624		2546.08	1366.61	2909.91	1805.5	3645.39	2533.24	4392.39	4685.89	3767.36	6620.08	5841.26	8956.66	8815.01	30247.4	42510.1	11244.1	11733.1	19783	18624.7	7925.78	19905.7	19033.8	9460.31	4490.13	2820.07	10980.5	8792.32	7760.3	18359.9	13605.9	19147.2	20186.4	8808.19	16700.5	27172.4	2529.35	3109.93	4260.69	4162.29	4078.07	4246.97	5167.34	4660.88	5273.9	5075.25	4019.67
1106.34	0.562408		2556.78	2534.55	3196.11	3659.74	2658.47	2564.52	2792.5	5059.04	5500.98	6083.98	3384.07	7549.51	9398.95	25767.4	41259.6	8296.5	7234.56	16495.6	19316.8	18076.7	22339.3	14864.9	6533.31	5497.78	4026.56	6361.63	10208.1	9553.35	14269.4	9457.65	40409.2	39362.2	8636.79	22763.7	31534.3	3847.37	2637.9	4785.5	3374.67	4353.8	4287.36	4225.6	3111.96	4325.64	4773.48	3681.24
1140.34	0.562408		1920.22	3835.48	2873.14	2623.41	2019.46	2395.94	3304.69	4036.31	5308.27	10152.7	4230.3	7260.65	6962.18	42587	27060.8	9759.69	14133.4	18010.1	15014.5	12651	31371.9	13449.5	12125	3736.98	2941.71	4551.66	9616.67	8556.92	21500.9	9566.74	38683.9	40130.2	11181.9	23471.2	14010.4	3237.23	2016.7	4460.09	3846.81	3402.08	4149.6	4317.58	4432.9	4434.06	4562.98	3517.74
886.813	0.562408		1332.81	1754.88	3678.28	1866.93	1835.16	1571.59	2483.39	2255.94	2769.65	3609.07	2567.33	7588.27	9559.73	10836.5	14339	5549.99	7113.35	5495.93	11419.7	8410.27	23401	10708.3	5481.78	2448.38	2752.09	14326.1	7424.79	10510.4	24614.2	3858.71	14948.1	11328.4	7791.44	18560.3	27188.4	5986.93	1551.25	1639.45	3497.75	2566.72	2142.94	845.986	5332.36	2906.7	1750.86	6201.21
660.901	0.562433		779.662	596.085	659.495	1101.39	828.444	902.143	1119.84	2104.01	1671.27	1759.75	799.516	1717.25	1736.45	7634.68	12345.6	1524.37	8184.21	1744.38	3339.23	2163.66	2380.08	2705.33	1170.38	1470.63	1180.18	1415.73	3668.88	2235.26	4985.23	1976.61	4059.79	3792.98	2780.7	3626.77	6626.24	769.662	683.354	732.389	806.069	1037.4	1169.39	3761.28	540.98	779.58	1428.32	321.029
420.873	0.562433		23540	21614.9	21568.9	21366.1	23649.2	19914.3	7834.92	32188.3	28628.1	44691.2	25070.6	45841.6	59586.3	141641	196860	66709.1	88132.9	73990.8	146405	95261.6	150642	117761	76484.9	20249.1	31662.4	75639.3	84728.2	104450	157297	30735.1	109765	29551.5	68807	81728	172521	24891.8	17282.8	28307.3	23006.8	35106.4	28537.6	20169.1	29337.8	26281.6	15630.4	58072.7
873.866	0.562442		4353.2	1470.8	3068.84	6441.33	4193.24	3119.71	4920.52	7845.49	4958.23	10977.5	9646.49	9140.72	10685.7	50169.5	52927.8	14111.5	15112.2	26109.4	43873.8	16691.6	21983.3	17914.5	14986.6	7111.52	3966.72	5305.65	12544.4	12028.5	26837.7	13752.5	53259.9	26046.1	9903.82	27152.2	14138.9	2318.74	6314.84	5829.58	4409.45	5439.9	5575.5	6678.82	5113.95	6109.93	5774.05	4355.17
1098.86	0.562442		2281.86	1338.21	3194.57	1893.1	3686.16	2989.11	3846.31	6005.33	4450.08	8757.71	6079.78	8497.87	10190.9	40884.9	56082.4	12937.6	8832.86	11770.3	19923.5	13159.5	17595.6	15460.1	12420	5989.64	5358.79	4367.22	10686	10921.1	22823.8	11818	31646.1	26436.2	8105.56	16800.1	11573.3	6304.38	6082.11	5253.01	5117.05	5455.51	5229.38	6222.48	4732.53	3717.02	3318.73	3652.54
1078.35	0.562442		1400.67	891.685	614.632	1406.88	1322.04	696.335	2118.45	1735.2	1060.38	4381.51	1387.29	2632.87	3457.88	9439.71	8676.13	3261.05	7214.53	3379.84	7070.33	3068.21	6475.33	5122.69	5307.88	1701.07	1527.65	2268.63	3505.27	5316.88	14388.2	4639.21	6430.32	6282.99	3404.55	2886.78	5239.56	1839.85	2359.38	1933.03	1114.44	1542.07	1964.5	2812.47	1843.58	2084.97	2931.13	1278.82
965.838	0.562467		7401.33	2309.24	3531.04	2139.52	4605.32	6276.55	5378.91	7801.4	9757.76	15726.4	8467.64	12882.6	19425.1	35043.1	75407.4	23068.6	19459.6	22253.8	20210.3	16915.4	36581.6	14690.3	25900.2	4869.35	6124.36	12818.8	15348	18810.8	29793.8	7651.7	68525	27691.9	24035.4	39125.3	54669.1	4288.7	4026.1	4003.35	7375.37	5533.92	5257.28	6225.33	6273.82	6808.65	6461.44	8428.13
558.858	0.562467		6062.54	5460.81	5640.08	3456.74	6105.39	4455.92	2557.1	5193.65	4887.53	11569.7	4240.91	10970	15296.5	23959.2	32172.5	17105.3	23483.3	14938.2	36228.4	12774.4	10383	18667.8	19602.9	3846.34	7820.1	7426.93	10822.9	17577.1	40268.9	6103.08	12463.4	30380.4	6965.08	30760.3	23039.7	4536.27	3971.58	5503.97	5842.73	4559.08	3763.36	2035.78	5536.13	5924.2	4334.75	6975.86
897.842	0.562467		6673.65	2387.76	3376.53	3189.13	7847.9	6862.61	3686	6814.66	10405.9	15608.2	6292.87	12989.8	17611	43569.4	19695.9	22313.6	18391.1	25997.6	18449.4	14926.1	50306.9	11429.7	15975.6	4269.54	3849.99	12410	12788.6	18619.3	49041.9	12413.4	39502.4	29292.7	24202.3	38997.8	31614.2	5632.72	3450.18	5926.24	7282.24	6037.21	5810.41	3660.09	8862.28	8052.52	5802.97	8415.15
1033.83	0.562467		8149.49	2619.07	7238.59	4391.6	4892.06	4007.36	3386.14	7967.1	4386.7	15884.4	6442.21	12724.3	19543.1	60589.1	43221.7	19853.3	11697.8	22883.3	21510.8	18759	54110.2	27444.8	17707.9	7165.49	3690.96	12012.8	11728.5	17767.7	30416.9	6279.74	20339.2	31016.8	24334.1	41213.7	57304.5	4974.49	7317.59	6635.65	6948.31	5670.96	5237.82	6002.84	6485.3	7683.56	6918.93	7853.36
693.857	0.562492		4672.91	2976.67	4008.35	5291.4	2648.74	3600.5	4556.88	7450.73	6616.66	10513	3900.07	10383.1	13358.6	14914.3	20007.2	11220.6	14392.2	18575.5	32189.8	12443.3	29791.8	10269.9	17684	5044.35	4892.64	6672.79	10003.5	15980.5	34495	5513.98	29521.8	43786.1	16627.7	10417.8	37847	3280.54	5356.57	4408.93	5062.44	4428.07	2689.75	1799.01	5777.46	5172	1281.98	6417.6
105.929	0.562492		1322.49	1024.65	1185.79	2576.6	1116.68	1299.76	4180.35	2332.2	4245.49	1953.34	2574.73	2331.15	3270.99	9075.11	6742.06	3779.05	9504.05	4101.64	7672.94	2300.09	8369.01	8491.42	3638.68	1944.64	1673.12	2556.94	3329.73	2987.13	4719.64	2859.44	8867.72	9932.18	2840.95	6870.39	7623.53	3803.55	1245.11	1304.53	1519.88	1125.13	2394.14	4508	774.527	4334.55	1869.46	1317.32
378.886	0.562492		3265.73	2313.14	2920.44	4138.52	2507.01	2333.34	3361.93	5856.21	4178.12	5564.65	4473.73	5290.91	7287.15	23767.4	28580.1	9246.17	7407.04	7789.61	16506.2	9194.07	25823.7	14858.3	9072.32	4886.04	2443.27	4399.08	9681.56	9269.45	12013.2	8831.61	24779.8	33085.6	8188.61	18875.3	15186.7	5229.62	6272.88	4286.95	3495.91	4166.47	6128.96	4123.2	3636.28	4876.41	4210.67	4361.94
626.852	0.56255		5551.25	7558.49	8210.34	7393.31	9089.88	3600.63	11029.7	7841.34	7465.95	12468	13311.5	8491.21	22610.7	36641.1	47622.4	10669.7	17599.8	13101.7	53696.3	36022.3	58827.4	28127.6	18077	14801.5	5548.6	26561.6	19812.6	21432.8	58931.8	13607.6	47295	38182.4	13209.2	45067.3	39687.2	6801.75	5805.27	7104.79	8589.45	7315.93	10569.2	2758.74	8270.51	8823.8	5952.59	11681.5
966.836	0.56255		10434.7	3257.9	3936.06	3571.86	3271.48	8035.62	7061.47	13281.7	4705.67	10422	8262.73	9781.53	26878.2	22732.7	30074.3	8786.14	30482.3	16922.9	20380.4	19432.7	34146.7	57818.2	36979.3	8104.45	4036.65	6026.53	19638	21003.2	33391.9	29441.6	94365	45204.8	16173.9	26100.5	35789.5	7552.87	6129.68	8299.03	9985.68	8707.44	6933.65	5462.14	11565.6	8460.98	6324.44	8678.87
828.838	0.56255		26905.4	24875.4	24503.9	11502.4	26999.4	23305.4	18576.6	36965	33571.4	29737.4	22240.6	55977.6	67501.7	167655	231708	56836.7	64739.7	89053.3	86409.9	107686	179223	136349	62932.2	22976.9	34540.3	83027.4	98430.2	116020	180435	34346.5	219713	216969	44578.6	137131	195615	21988.1	22080.7	32452.8	26471.5	22453	33445.3	23947.8	31708.3	24960.9	8308.9	31611.6
210.954	0.56255		936.593	595.886	413.641	530.515	658.498	812.582	739.618	1531.57	1452.6	1749.62	752.273	1575.07	2298.05	4357.25	9146.62	3057.93	2865.68	3548.11	2910.7	2571.66	2380.46	5304.1	3530.12	1421.08	1104.5	1517.1	3299.54	2188.73	6970.67	2451.26	6280.98	3389	1560.08	3284.52	4346.24	935.286	2818.22	1688.96	441.373	811.55	1174.03	1024.92	7158.98	96.5541	760.629	231.273
598.852	0.56255		3227.25	2908.92	4898.63	2859.67	2647.71	2662.16	1939.87	4233.25	3231.22	6305.81	5208.56	11080.3	12569.3	20283.7	27728.2	15747.6	18176.4	10460.9	33808.9	20757.4	16646.7	18084.1	10844.1	5930.81	5754.33	9419.57	8501.23	23181.9	19497.5	7067.73	27434.8	23417.6	9971.99	26028.3	11992.6	10390	5238.34	3322.41	5046.43	4123.66	4104.77	2720.58	6436.9	5240.75	3478.8	6754.14
891.869	0.56255		1043.77	938.319	631.802	698.338	1037.49	616.308	1395.86	3985.71	2116.3	2022.18	1753.94	1908.38	2540.43	11628	8750.43	2946.71	4092.06	3088.12	4204.88	3302.61	6456.46	4949.56	2964.93	2127.35	1339.64	2552.66	2045.61	4029.06	6238.74	1787.49	9155.78	1728.8	4165.93	2220.78	6854.47	1568.93	1141.41	2284.73	1325.3	1213.61	2373.54	2523.79	974.045	1774.14	1650.36	917.007
213.088	0.562567		1333.29	1065.08	465.625	1743.78	865.294	1304.36	1843.75	2787.13	2322.63	5302.17	3862.91	4125.12	2561.73	23377.8	13321	5255.22	7126.54	6490.96	7024.64	4596.89	5061.64	3134.07	4205.41	2380.42	1556.26	4157.36	5063.46	4714.04	15359.7	5385.57	8921.84	21543	2384.75	12801.7	3500.18	1057.5	1484.68	2046	2379.73	1850.62	2291.3	2222.11	4084.17	2367.95	1557.21	2055.96
990.843	0.5626		9021.72	8739.19	5307.19	8417.39	8530	10936.8	10177.5	19574.5	19395.2	21593.1	14259.1	22201.1	32759.3	82918.2	114157	40048.4	39373.8	53596	75393.3	37311.9	59210.6	51046.5	34164.3	13069.1	10124.6	21410.2	53798.7	28970.4	51051	23366.2	66509.4	122929	29273.9	43378.6	34711.6	9468.48	15006.1	13533.1	11069.9	12480.4	23691.7	13588.3	12444.9	14279.8	13855.9	11663.8
723.874	0.5626		4636.24	4480.01	2897.25	3849.07	5710.51	2809.15	4318.79	7941.53	5661.05	7689.97	5309.74	10211.3	7369.63	32329.9	49843.4	10815.4	12554.9	17279	39303.4	11122.8	17483.6	23349	10989.8	6664.93	4651.92	6339.15	11857	8242.97	19231.1	13963.4	45825.9	23401.9	6795.64	16676.1	12934.6	3790.85	6716.86	5941.41	3762.99	4883.63	5420.59	5969.02	4622.87	5014.93	5059.01	3786.23
902.352	0.5626		2527.2	4054.69	4103.74	2406.26	2845.4	2263.01	6233.42	5948.94	3368.22	10392.2	6076.25	10574.8	9822.64	31450.7	41462.9	8171.74	11074.1	18569.9	16716.2	9763.3	14526.5	18221.8	9487.46	3455.02	3252.41	4440.81	10982	8566.74	16577.9	9673.42	17143.8	42322.3	8427.12	18443.5	14758.8	3735.49	5314.97	3172.76	3869.03	3419	4487.23	4351.65	4414.52	4827.12	4630.64	4075.93
489.88	0.5626		1276.2	1502.08	1394.05	945.891	1318.27	1283.38	903.657	2516.7	2017.65	4085.28	1985.63	2612.51	3577.9	11907.5	7273.04	5040.14	6723.12	3746.67	6590.5	5010.49	18128.1	11252.4	4507.78	2019.45	2069.81	6903.75	5362.44	5389.1	17793.7	5736.21	18854.5	10081.4	7161.65	9963.28	5193.54	5554.44	2328.99	1958.84	2362.9	1140.18	1740.11	967.971	2676.21	1435.48	1563.63	2242.43
1154.87	0.5626		6053.25	3683.45	2811.35	1811.7	3530.79	2552.08	2250.66	3969.22	5493.76	4337.06	6519.64	10774.6	9077.18	38027.2	52440.9	15673.8	16686.9	27712	8221.07	14224.4	28554.9	23728.5	16904.3	6122.58	2048.76	8834.38	9173.91	14895.2	13955.8	9110.44	56897.3	35149.3	21287.4	21476.2	25714	9317.07	12029.1	6276.47	7770	7725.23	10961.5	5025.17	6714.56	7950.11	6062.82	5677.92
144.957	0.5626		1431.96	948.937	1220.15	2885.08	1687.85	1182.48	2302.8	2438.55	5139.75	2064.14	2301.8	2382.51	3696.47	10149.2	14092.6	3641.8	9006.22	4408.87	6391.17	2656.38	6920.88	7397.52	2759.97	2013.49	1728.71	1430.8	3581.01	4650.95	5809.07	3151.23	9064.54	9466.11	1667.45	5946.58	5240.82	4242.4	1222.8	1454.03	2085.73	1103.86	2290	5039.09	1003.88	4744.45	1779.33	1649.08
788.88	0.5626		2027.84	1122.44	789.858	2740.3	2316.22	1304.34	4402.8	4588.38	4867.91	7167.08	1857.24	7296.94	9839.87	36437.3	11518.8	8749.93	9349.41	13316	12506.4	14264	16360.9	24679.4	8716.82	4422.59	2413.1	5946.13	9805.89	9019.94	23079.1	11021.7	41670.9	9962.06	6634.57	16180.5	11927.7	6047.75	7498.51	3647.2	4512.85	4753	4155.76	4918.32	3285.41	4445.42	4337.45	4155.05
737.376	0.5626		2164.01	2175.99	1473.23	2104.83	2423.92	1929.72	2837.31	6097.8	4746.62	7048.09	5576.11	6685.91	5734.08	40052.5	50620.3	9591.11	9429.73	14850.2	6060.41	6440.93	16103.9	18478.5	12305.6	5258.69	2702	4579.67	9951.67	6704.82	15301.5	9257.11	32629.4	11872.4	8749.58	13549.4	12821.8	1974.55	3919.78	4644.03	2886.08	3390.4	5151.7	7365.54	27571.4	7271.07	6241.87	2315.89
213.123	0.562617		1238.09	930.731	664.388	2669.89	1302.16	1156.73	1757.06	1763.98	1836.08	3547.63	1613.89	3899.5	3364.53	19987.3	13655.6	1708.45	7809.53	3654.6	8189.74	3268.93	15438.1	11615.5	3343.12	2760.31	995.006	4744.04	5329.92	5120.99	10639.5	5239.48	8085.01	8992.46	5032.93	8913.08	6870.71	2129.53	858.165	1826.54	1580.91	1737.91	1954.07	1157.15	1713.48	2249.61	1701.17	1032.99
1132.35	0.562633		2868.46	2804.34	2577.6	4419.05	2219.94	1845.82	3837.57	6311.26	4094.98	4808.48	5422.34	7159.34	6876.28	15752.8	26805.9	7723.88	10762.6	14216.6	13658.8	10548.1	15786.8	22448.2	8011.52	4009.11	2847.61	2981.52	8534.48	7277.77	16013.1	7537.98	37735.6	18155.6	8750.37	16684.3	9160.26	2074.03	2289.15	4235.68	2300.01	3819.55	4475.92	4741.42	3321.03	3629.88	4204.09	2789.22
760.843	0.562683		28385.2	26114.9	25909.4	25372.5	28467.4	24380.7	21942.4	38984.2	35239.2	54708.6	48741.6	58885.9	70325	62437.2	125440	81198.6	107842	92767.9	94198.4	113503	40010.4	95530	94164.2	29445.8	39032.2	87402.3	103213	120757	185075	35134.9	127329	129946	84979.3	143932	110397	23128.6	14476.2	34016.4	27947.1	41939.3	34944.3	21796	33529.4	43504.7	7580.31	33753.1
829.846	0.5627		3352.77	2221.22	2846.41	6138.33	6676.02	4117.5	4759.43	3958.07	4690.91	6446.44	5764.66	11102.5	16106	21407.4	36721.7	19505.2	16678.3	23171.9	17236.5	26364.3	27600.2	10690.6	16142.8	4682.46	4049.17	10751.6	8836.26	27721.3	42307.4	7339.64	34007.1	52306.1	12356.1	33435.2	26549	4904.82	5384.07	4728.73	6435.95	5225.57	4221.98	4695.95	5115.79	6062.33	4247.78	7219.04
822.887	0.562767		3937.87	1489.4	3474.82	3721.29	3854.39	4947.29	3635.26	7671	4125.76	7854.47	2727.36	7956.32	9871.73	28752.8	57534	12576.4	16783.1	23058.4	9941.3	8199.24	24852	18371.6	11103.9	4769.32	2683.26	5294.42	10861	10093.4	30337.3	10868.1	30205.3	30065.9	12477.7	19467.1	25075.8	3472	8226.2	4020.37	3502.66	3665.83	5332.57	3738.6	3414.79	4012.06	3878.8	2832.91
1140.84	0.562783		4166.68	2935.43	3488.99	2724.45	4124.75	3743.8	6523.77	8282.32	7103.45	12263.2	6875.29	10631.1	9902.39	29082.7	43686.4	16963.5	14823.6	18569.4	16551.3	19537.1	36906	23668.3	8796.49	3510.62	3615.43	6564.56	13795.8	14435.7	32866.7	8276.9	64119.2	55421.1	11918.9	33058.3	27970.7	8206.69	3594.92	6740.99	5514.57	5393.45	5852.6	2294.83	9208.77	6925.18	5399.61	6097.61
[truncated: 9,905 more rows]
